# Supplementary material for: Converting data into knowledge with RCA methodology improved for inverters fault analysis
Source: Heliyon. 2022 Aug 12;8(8):e10094. doi: 10.1016/j.heliyon.2022.e10094 (PMC9404278; doi:10.1016/j.heliyon.2022.e10094)
Supplement: Information [file mmc1.csv]

Año	Mes	ID_Cabin	ID_Inverter	D_Time	cause_Name	cause_code	Alarm_Description	Energy_lost_MWh	year	month	day
2019	Enero	41	41.4	740	Fault	550		21.64	2019	1	1
2019	Enero	41	41.3	740	Fault	550		13.97	2019	1	1
2019	Enero	41	41.2	740	Fault	550		20.7	2019	1	1
2019	Enero	19	19.1	740	Fault	550		16.14	2019	1	1
2019	Enero	34	34.3	8.1	Fault	550	Degradade Service Alarm	2.76	2019	1	31
2019	Enero	16	16.3	8.1	Fault	550	Degradade Service Alarm	4.63	2019	1	31
2019	Enero	30	30.4	5.58	Fault	550	Degradade Service Alarm	3.61	2019	1	31
2019	Enero	30	30.2	2.38	Fault	550	Degradade Service Alarm	1.98	2019	1	31
2019	Enero	30	30.3	1.28	Fault	550	Degradade Service Alarm	1.19	2019	1	31
2019	Enero	37	37.2	3.2	Corrective planned maintenance	507	Cabin 23 Inversor 4 Inverter AC Switch open	1.2	2019	1	30
2019	Enero	41	41.4	37.6	Fault	550	Degradade Service Alarm	8.54	2019	1	30
2019	Enero	40	40.3	37.63	Fault	550	Degradade Service Alarm	8.63	2019	1	30
2019	Enero	39	39.3	4	Fault	550	Degradade Service Alarm	1.51	2019	1	30
2019	Enero	36	36.2	38.25	Fault	550	Degradade Service Alarm	8.84	2019	1	30
2019	Enero	30	30.4	4.62	Fault	550	Degradade Service Alarm	1.3	2019	1	30
2019	Enero	30	30.3	4.62	Fault	550	Degradade Service Alarm	1.18	2019	1	30
2019	Enero	30	30.2	4.62	Fault	550	Degradade Service Alarm	1.1	2019	1	30
2019	Enero	30	30.1	4.62	Fault	550	Degradade Service Alarm	1.31	2019	1	30
2019	Enero	29	29.4	38.02	Fault	550	Degradade Service Alarm	8.74	2019	1	30
2019	Enero	21	21.4	4.58	Fault	550	Degradade Service Alarm	1.45	2019	1	30
2019	Enero	26	26.1	38.22	Fault	550	Degradade Service Alarm	8.49	2019	1	30
2019	Enero	21	21.4	4.85	Fault	550	Degradade Service Alarm	0	2019	1	30
2019	Enero	20	20.4	10.75	Fault	550	Degradade Service Alarm	2.07	2019	1	30
2019	Enero	19	19.2	38.75	Fault	550	Degradade Service Alarm	8.65	2019	1	30
2019	Enero	16	16.3	2.77	Fault	550	Degradade Service Alarm	0.59	2019	1	30
2019	Enero	16	16.4	7.47	Fault	550	Degradade Service Alarm	1.74	2019	1	30
2019	Enero	14	14.3	38.18	Fault	550	Degradade Service Alarm	8.6	2019	1	30
2019	Enero	12	12.4	38.87	Fault	550	Degradade Service Alarm	8.68	2019	1	30
2019	Enero	10	10.1	6	Fault	550	Degradade Service Alarm	1.51	2019	1	30
2019	Enero	9	9.4	6	Fault	550	Degradade Service Alarm	1.59	2019	1	30
2019	Enero	10	10.2	1.12	Corrective planned maintenance	507	Cabin 10 Inversor 2 Inverter AC Switch open	0.7	2019	1	28
2019	Enero	18	18.3	36.15	Fault	550	Degradade Service Alarm	4.77	2019	1	27
2019	Enero	All	All	0.18	Punch list completion	777	all	4.84	2019	1	26
2019	Enero	23	23.4	0.5	Corrective planned maintenance	507	Cabin 23 Inversor 4 Inverter AC Switch open	0.05	2019	1	25
2019	Enero	21	21.4	0.43	Corrective planned maintenance	507	Cabin 21 Inversor 4 Inverter AC Switch open	0.07	2019	1	25
2019	Enero	27	27.4	0.2	Corrective planned maintenance	507	Cabin 27 Inversor 4 Inverter AC Switch open	0.22	2019	1	25
2019	Enero	27	27.4	3.82	Corrective planned maintenance	507	Cabin 27 Inversor 4 Inverter AC Switch open	1.88	2019	1	24
2019	Enero	All	All	0.1	Punch list completion	777	all	3.08	2019	1	24
2019	Enero	27	27.4	6.28	Corrective planned maintenance	507	Cabin 27 Inversor 4 Inverter AC Switch open	1.19	2019	1	23
2019	Enero	6	6.1	35.9	Fault	550	Cabin 6 Inversor 01 AC Switch open	12.88	2019	1	23
2019	Enero	27	27.4	5.5	Corrective planned maintenance	507	Cabin 27 Inversor DC Switch open	1.62	2019	1	19
2019	Enero	29	29.2	0.5	Preventive maintenance	150	Cabin 29 Inversor AC Switch open	0	2019	1	17
2019	Enero	29	29.3	2.55	Preventive maintenance	150	Cabin 29 Inversor AC Switch open	1.87	2019	1	17
2019	Enero	29	29.3	1.48	Preventive maintenance	150	Cabin 29 Inversor AC Switch open	0.05	2019	1	16
2019	Enero	35	35.2	0.63	Corrective planned maintenance	507	Cabin 35 Inversor 02 AC Switch open	0.42	2019	1	15
2019	Enero	29	29.3	2.22	Preventive maintenance	150	Cabin 29 Inversor AC Switch open	0.47	2019	1	14
2019	Enero	22	22.4	0.53	Preventive maintenance	150	Cabin 22 Inversor AC Switch open	0.5	2019	1	14
2019	Enero	18	18.2	0.28	Preventive maintenance	150	Cabin 18 Inversor AC Switch open	0.29	2019	1	14
2019	Enero	18	18.1	0.62	Preventive maintenance	150	Cabin 18 Inversor AC Switch open	0.64	2019	1	14
2019	Enero	All	All	0.33	Punch list completion	777	all	2.21	2019	1	13
2019	Enero	All	All	0.25	Punch list completion	777	all	1.27	2019	1	13
2019	Enero	All	All	0.25	Punch list completion	777	all	5.29	2019	1	13
2019	Enero	All	All	0.25	Punch list completion	777	all	3.32	2019	1	13
2019	Enero	All	All	0.42	Punch list completion	777	all	0.58	2019	1	13
2019	Enero	All	All	0.42	Punch list completion	777	all	0.59	2019	1	13
2019	Enero	21	21.1	292.25	Fault	550	Degradade Service Alarm	82.3	2019	1	12
2019	Enero	All	All	0.2	Fault	550	inversor AC Switch open	6.38	2019	1	12
2019	Enero	2	2.4	0.62	Fault	550	Cabin 2 Inversor 04 AC Switch open	0	2019	1	10
2019	Enero	2	2.3	0.35	Fault	550	Cabin 2 Inversor 03 AC Switch open	0	2019	1	10
2019	Enero	5	5.3	0.3	Fault	550	Cabin 5 Inversor 03 AC Switch open	0	2019	1	10
2019	Enero	12	12.4	0.28	Fault	550	Cabin 12 Inversor 04 AC Switch open	0.01	2019	1	10
2019	Enero	41	All	2.78	Preventive maintenance	150	Cabin 41 Inversor AC Switch open	0.62	2019	1	10
2019	Enero	29	29.3	1.3	Fault	550	Cabin 29 Inversor 03 AC Switch open	0.12	2019	1	10
2019	Enero	40	All	2.1	Preventive maintenance	150	Cabin 40 Inversor AC Switch open	4.42	2019	1	10
2019	Enero	32	32.3	0.35	Fault	550	Cabin 32 Inversor 03 AC Switch open	0.2	2019	1	10
2019	Enero	39	All	2.58	Preventive maintenance	150	Cabin 39 Inversor AC Switch open	4.15	2019	1	9
2019	Enero	38	All	1.62	Preventive maintenance	150	Cabin 38 Inversor AC Switch open	5.23	2019	1	9
2019	Enero	37	All	1.72	Preventive maintenance	150	Cabin 37 Inversor AC Switch open	1.33	2019	1	8
2019	Enero	36	All	1.58	Preventive maintenance	150	Cabin 36 Inversor AC Switch open	5.94	2019	1	8
2019	Enero	29	29.3	0.37	Fault	550	Cabin 29 Inversor 03 AC Switch open	0	2019	1	7
2019	Enero	21	21.4	2.52	Fault	550	Cabin 21 Inversor 04 AC Switch open	0.06	2019	1	7
2019	Enero	34	All	2.38	Preventive maintenance	150	Cabin 34 Inversor AC Switch open	1.12	2019	1	7
2019	Enero	33	All	1.73	Preventive maintenance	150	Cabin 33 Inversor AC Switch open	6.19	2019	1	7
2019	Enero	32	All	1.98	Preventive maintenance	150	Cabin 32 Inversor AC Switch open	6.4	2019	1	4
2019	Enero	27	All	1.38	Preventive maintenance	150	Cabin 27 Inversor AC Switch open	5.62	2019	1	4
2019	Enero	29	29.3	1.3	Corrective planned maintenance	507	Cabina 29 Inversor 03 Inverter AC Switch open	0	2019	1	3
2019	Febrero	All	All	0.5	Natural disaster	998	all	0.47	2019	2	26
2019	Febrero	All	All	0.33	Natural disaster	998	all	2.23	2019	2	25
2019	Febrero	All	All	0.42	Natural disaster	998	all	0.42	2019	2	24
2019	Febrero	All	All	0.33	Natural disaster	998	all	0.42	2019	2	24
2019	Febrero	All	All	0.33	Natural disaster	998	all	0.63	2019	2	24
2019	Febrero	All	All	0.33	Natural disaster	998	all	1.26	2019	2	23
2019	Febrero	All	All	0.32	Natural disaster	998	all	0.18	2019	2	18
2019	Febrero	All	All	0.33	Natural disaster	998	all	0.65	2019	2	18
2019	Febrero	All	All	0.32	Natural disaster	998	all	1.13	2019	2	17
2019	Febrero	9	9.4	663	Natural disaster	998	Degradade Service Alarm	10.95	2019	2	1
2019	Febrero	9	9.3	663	Natural disaster	998	Degradade Service Alarm	13.71	2019	2	1
2019	Febrero	9	9.2	663	Natural disaster	998	Degradade Service Alarm	43.4	2019	2	1
2019	Febrero	9	9.1	663	Natural disaster	998	Degradade Service Alarm	11.77	2019	2	1
2019	Febrero	8	8.4	663	Natural disaster	998	Degradade Service Alarm	55.03	2019	2	1
2019	Febrero	8	8.3	663	Natural disaster	998	Degradade Service Alarm	7.52	2019	2	1
2019	Febrero	8	8.2	663	Natural disaster	998	Degradade Service Alarm	24.4	2019	2	1
2019	Febrero	7	7.4	663	Natural disaster	998	Degradade Service Alarm	10.34	2019	2	1
2019	Febrero	7	7.3	663	Natural disaster	998	Degradade Service Alarm	12.79	2019	2	1
2019	Febrero	7	7.2	663	Natural disaster	998	Degradade Service Alarm	8.61	2019	2	1
2019	Febrero	7	7.1	663	Natural disaster	998	Degradade Service Alarm	23.14	2019	2	1
2019	Febrero	6	6.3	663	Natural disaster	998	Degradade Service Alarm	7.98	2019	2	1
2019	Febrero	6	6.2	663	Natural disaster	998	Degradade Service Alarm	71.63	2019	2	1
2019	Febrero	6	6.1	663	Natural disaster	998	Degradade Service Alarm	43.6	2019	2	1
2019	Febrero	5	5.4	663	Natural disaster	998	Degradade Service Alarm	11.17	2019	2	1
2019	Febrero	5	5.3	663	Natural disaster	998	Degradade Service Alarm	66.62	2019	2	1
2019	Febrero	5	5.2	663	Natural disaster	998	Degradade Service Alarm	30.8	2019	2	1
2019	Febrero	5	5.1	663	Natural disaster	998	Degradade Service Alarm	17.42	2019	2	1
2019	Febrero	41	41.4	663	Natural disaster	998	Degradade Service Alarm	28.9	2019	2	1
2019	Febrero	41	41.3	663	Natural disaster	998	Degradade Service Alarm	36.36	2019	2	1
2019	Febrero	40	40.3	663	Natural disaster	998	Degradade Service Alarm	49.15	2019	2	1
2019	Febrero	40	40.2	663	Natural disaster	998	Degradade Service Alarm	26.9	2019	2	1
2019	Febrero	40	40.1	663	Natural disaster	998	Degradade Service Alarm	52.71	2019	2	1
2019	Febrero	4	4.4	663	Natural disaster	998	Degradade Service Alarm	48.91	2019	2	1
2019	Febrero	4	4.3	663	Natural disaster	998	Degradade Service Alarm	20.91	2019	2	1
2019	Febrero	39	39.4	663	Natural disaster	998	Degradade Service Alarm	33.7	2019	2	1
2019	Febrero	39	39.3	663	Natural disaster	998	Degradade Service Alarm	36.53	2019	2	1
2019	Febrero	39	39.2	663	Natural disaster	998	Degradade Service Alarm	13.74	2019	2	1
2019	Febrero	39	39.1	663	Natural disaster	998	Degradade Service Alarm	12.76	2019	2	1
2019	Febrero	37	37.3	663	Natural disaster	998	Degradade Service Alarm	10.98	2019	2	1
2019	Febrero	37	37.2	663	Natural disaster	998	Degradade Service Alarm	63.19	2019	2	1
2019	Febrero	37	37.1	663	Natural disaster	998	Degradade Service Alarm	29.23	2019	2	1
2019	Febrero	36	36.4	663	Natural disaster	998	Degradade Service Alarm	12.66	2019	2	1
2019	Febrero	36	36.3	663	Natural disaster	998	Degradade Service Alarm	26	2019	2	1
2019	Febrero	36	36.2	663	Natural disaster	998	Degradade Service Alarm	26.27	2019	2	1
2019	Febrero	36	36.1	663	Natural disaster	998	Degradade Service Alarm	11.87	2019	2	1
2019	Febrero	35	35.2	663	Natural disaster	998	Degradade Service Alarm	9.9	2019	2	1
2019	Febrero	35	35.1	663	Natural disaster	998	Degradade Service Alarm	22.81	2019	2	1
2019	Febrero	34	34.4	663	Natural disaster	998	Degradade Service Alarm	13.03	2019	2	1
2019	Febrero	34	34.3	663	Natural disaster	998	Degradade Service Alarm	14.86	2019	2	1
2019	Febrero	34	34.2	663	Natural disaster	998	Degradade Service Alarm	39.6	2019	2	1
2019	Febrero	34	34.1	663	Natural disaster	998	Degradade Service Alarm	27.59	2019	2	1
2019	Febrero	33	33.3	663	Natural disaster	998	Degradade Service Alarm	10.69	2019	2	1
2019	Febrero	33	33.2	663	Natural disaster	998	Degradade Service Alarm	10.25	2019	2	1
2019	Febrero	33	33.1	663	Natural disaster	998	Degradade Service Alarm	22.26	2019	2	1
2019	Febrero	32	32.3	663	Natural disaster	998	Degradade Service Alarm	70.82	2019	2	1
2019	Febrero	32	32.2	663	Natural disaster	998	Degradade Service Alarm	55.39	2019	2	1
2019	Febrero	32	32.1	663	Natural disaster	998	Degradade Service Alarm	54.83	2019	2	1
2019	Febrero	31	31.2	663	Natural disaster	998	Degradade Service Alarm	26.09	2019	2	1
2019	Febrero	31	31.1	663	Natural disaster	998	Degradade Service Alarm	26.34	2019	2	1
2019	Febrero	30	30.4	663	Natural disaster	998	Degradade Service Alarm	11.51	2019	2	1
2019	Febrero	30	30.3	663	Natural disaster	998	Degradade Service Alarm	76.24	2019	2	1
2019	Febrero	30	30.2	663	Natural disaster	998	Degradade Service Alarm	35.74	2019	2	1
2019	Febrero	30	30.1	663	Natural disaster	998	Degradade Service Alarm	22.99	2019	2	1
2019	Febrero	3	3.3	663	Natural disaster	998	Degradade Service Alarm	7.83	2019	2	1
2019	Febrero	3	3.1	663	Natural disaster	998	Degradade Service Alarm	39.26	2019	2	1
2019	Febrero	29	29.4	663	Natural disaster	998	Degradade Service Alarm	50.62	2019	2	1
2019	Febrero	29	29.3	663	Natural disaster	998	Degradade Service Alarm	20.38	2019	2	1
2019	Febrero	29	29.2	663	Natural disaster	998	Degradade Service Alarm	26.61	2019	2	1
2019	Febrero	29	29.1	663	Natural disaster	998	Degradade Service Alarm	16.32	2019	2	1
2019	Febrero	28	28.4	663	Natural disaster	998	Degradade Service Alarm	13.6	2019	2	1
2019	Febrero	28	28.1	663	Natural disaster	998	Degradade Service Alarm	11.08	2019	2	1
2019	Febrero	27	27.4	663	Natural disaster	998	Degradade Service Alarm	63.08	2019	2	1
2019	Febrero	27	27.3	663	Natural disaster	998	Degradade Service Alarm	33.45	2019	2	1
2019	Febrero	27	27.2	663	Natural disaster	998	Degradade Service Alarm	61.2	2019	2	1
2019	Febrero	27	27.1	663	Natural disaster	998	Degradade Service Alarm	39.15	2019	2	1
2019	Febrero	26	26.4	663	Natural disaster	998	Degradade Service Alarm	10.9	2019	2	1
2019	Febrero	26	26.3	663	Natural disaster	998	Degradade Service Alarm	10.1	2019	2	1
2019	Febrero	26	26.2	663	Natural disaster	998	Degradade Service Alarm	14.37	2019	2	1
2019	Febrero	26	26.1	663	Natural disaster	998	Degradade Service Alarm	33.45	2019	2	1
2019	Febrero	25	25.4	663	Natural disaster	998	Degradade Service Alarm	12.58	2019	2	1
2019	Febrero	25	25.2	663	Natural disaster	998	Degradade Service Alarm	12.38	2019	2	1
2019	Febrero	24	24.3	663	Natural disaster	998	Degradade Service Alarm	32.54	2019	2	1
2019	Febrero	24	24.2	663	Natural disaster	998	Degradade Service Alarm	33.59	2019	2	1
2019	Febrero	24	24.1	663	Natural disaster	998	Degradade Service Alarm	42.97	2019	2	1
2019	Febrero	23	23.4	663	Natural disaster	998	Degradade Service Alarm	10.04	2019	2	1
2019	Febrero	23	23.3	663	Natural disaster	998	Degradade Service Alarm	23.31	2019	2	1
2019	Febrero	22	22.4	663	Natural disaster	998	Degradade Service Alarm	62.91	2019	2	1
2019	Febrero	22	22.3	663	Natural disaster	998	Degradade Service Alarm	20.78	2019	2	1
2019	Febrero	22	22.2	663	Natural disaster	998	Degradade Service Alarm	8.35	2019	2	1
2019	Febrero	22	22.1	663	Natural disaster	998	Degradade Service Alarm	7.65	2019	2	1
2019	Febrero	21	21.4	663	Natural disaster	998	Degradade Service Alarm	42.35	2019	2	1
2019	Febrero	21	21.3	663	Natural disaster	998	Degradade Service Alarm	35.3	2019	2	1
2019	Febrero	21	21.2	663	Natural disaster	998	Degradade Service Alarm	54.82	2019	2	1
2019	Febrero	21	21.1	663	Natural disaster	998	Degradade Service Alarm	55.7	2019	2	1
2019	Febrero	20	20.4	663	Natural disaster	998	Degradade Service Alarm	37.23	2019	2	1
2019	Febrero	20	20.3	663	Natural disaster	998	Degradade Service Alarm	10.23	2019	2	1
2019	Febrero	20	20.2	663	Natural disaster	998	Degradade Service Alarm	9.55	2019	2	1
2019	Febrero	20	20.1	663	Natural disaster	998	Degradade Service Alarm	24.51	2019	2	1
2019	Febrero	2	2.3	663	Natural disaster	998	Degradade Service Alarm	39.29	2019	2	1
2019	Febrero	2	2.2	663	Natural disaster	998	Degradade Service Alarm	11.45	2019	2	1
2019	Febrero	2	2.1	663	Natural disaster	998	Degradade Service Alarm	38.17	2019	2	1
2019	Febrero	19	19.4	663	Natural disaster	998	Degradade Service Alarm	40.38	2019	2	1
2019	Febrero	19	19.2	663	Natural disaster	998	Degradade Service Alarm	35.8	2019	2	1
2019	Febrero	19	19.1	663	Natural disaster	998	Degradade Service Alarm	27.41	2019	2	1
2019	Febrero	18	18.3	663	Natural disaster	998	Degradade Service Alarm	48.43	2019	2	1
2019	Febrero	18	18.1	663	Natural disaster	998	Degradade Service Alarm	39.7	2019	2	1
2019	Febrero	17	17.4	663	Natural disaster	998	Degradade Service Alarm	10.28	2019	2	1
2019	Febrero	17	17.3	663	Natural disaster	998	Degradade Service Alarm	24.38	2019	2	1
2019	Febrero	16	16.4	663	Natural disaster	998	Degradade Service Alarm	34.57	2019	2	1
2019	Febrero	16	16.3	663	Natural disaster	998	Degradade Service Alarm	36.36	2019	2	1
2019	Febrero	16	16.2	663	Natural disaster	998	Degradade Service Alarm	26.02	2019	2	1
2019	Febrero	16	16.1	663	Natural disaster	998	Degradade Service Alarm	42.29	2019	2	1
2019	Febrero	15	15.4	663	Natural disaster	998	Degradade Service Alarm	32.14	2019	2	1
2019	Febrero	15	15.3	663	Natural disaster	998	Degradade Service Alarm	24.93	2019	2	1
2019	Febrero	15	15.2	663	Natural disaster	998	Degradade Service Alarm	20.77	2019	2	1
2019	Febrero	15	15.1	663	Natural disaster	998	Degradade Service Alarm	41.11	2019	2	1
2019	Febrero	14	14.4	663	Natural disaster	998	Degradade Service Alarm	28.25	2019	2	1
2019	Febrero	14	14.3	663	Natural disaster	998	Degradade Service Alarm	59.18	2019	2	1
2019	Febrero	13	13.4	663	Natural disaster	998	Degradade Service Alarm	39.58	2019	2	1
2019	Febrero	13	13.3	663	Natural disaster	998	Degradade Service Alarm	41.53	2019	2	1
2019	Febrero	13	13.2	663	Natural disaster	998	Degradade Service Alarm	40.37	2019	2	1
2019	Febrero	13	13.1	663	Natural disaster	998	Degradade Service Alarm	53.42	2019	2	1
2019	Febrero	12	12.4	663	Natural disaster	998	Degradade Service Alarm	50.48	2019	2	1
2019	Febrero	12	12.3	663	Natural disaster	998	Degradade Service Alarm	49.45	2019	2	1
2019	Febrero	12	12.2	663	Natural disaster	998	Degradade Service Alarm	38.22	2019	2	1
2019	Febrero	12	12.1	663	Natural disaster	998	Degradade Service Alarm	49.25	2019	2	1
2019	Febrero	11	11.4	663	Natural disaster	998	Degradade Service Alarm	13.23	2019	2	1
2019	Febrero	11	11.3	663	Natural disaster	998	Degradade Service Alarm	33.83	2019	2	1
2019	Febrero	11	11.2	663	Natural disaster	998	Degradade Service Alarm	21.96	2019	2	1
2019	Febrero	11	11.1	663	Natural disaster	998	Degradade Service Alarm	18.77	2019	2	1
2019	Febrero	10	10.4	663	Natural disaster	998	Degradade Service Alarm	12.24	2019	2	1
2019	Febrero	10	10.3	663	Natural disaster	998	Degradade Service Alarm	12.56	2019	2	1
2019	Febrero	10	10.2	663	Natural disaster	998	Degradade Service Alarm	25.74	2019	2	1
2019	Febrero	10	10.1	663	Natural disaster	998	Degradade Service Alarm	43.57	2019	2	1
2019	Febrero	1	1.4	663	Natural disaster	998	Degradade Service Alarm	39.51	2019	2	1
2019	Febrero	1	1.3	663	Natural disaster	998	Degradade Service Alarm	23.5	2019	2	1
2019	Febrero	1	1.2	663	Natural disaster	998	Degradade Service Alarm	20.76	2019	2	1
2019	Febrero	1	1.1	663	Natural disaster	998	Degradade Service Alarm	8.17	2019	2	1
2019	Febrero	17	17.2	0				0.16	2019	2	27
2019	Marzo	8	8.3	744	Corrective unplanned maintenance	510	Degradade Service Alarm	3.8	2019	3	1
2019	Marzo	8	8.2	744	Corrective unplanned maintenance	510	Degradade Service Alarm	19.57	2019	3	1
2019	Marzo	40	40.1	744	Corrective unplanned maintenance	510	Degradade Service Alarm	18.07	2019	3	1
2019	Marzo	3	3.1	744	Corrective unplanned maintenance	510	Degradade Service Alarm	19.82	2019	3	1
2019	Marzo	29	29.3	744	Corrective unplanned maintenance	510	Degradade Service Alarm	9.51	2019	3	1
2019	Marzo	23	23.3	661	Corrective unplanned maintenance	510	Degradade Service Alarm	18.99	2019	3	1
2019	Marzo	20	20.4	661	Corrective unplanned maintenance	510	Degradade Service Alarm	33.9	2019	3	1
2019	Marzo	20	20.1	661	Corrective unplanned maintenance	510	Degradade Service Alarm	20.62	2019	3	1
2019	Marzo	30	30.3	690.23	Corrective unplanned maintenance	510	Degradade Service Alarm	28.42	2019	3	1
2019	Marzo	30	30.2	690.23	Corrective unplanned maintenance	510	Degradade Service Alarm	28.57	2019	3	1
2019	Marzo	35	35.1	625.18	Corrective unplanned maintenance	510	Degradade Service Alarm	18	2019	3	1
2019	Marzo	29	29.2	744	Corrective unplanned maintenance	510	Degradade Service Alarm	19.01	2019	3	1
2019	Marzo	29	29.1	744	Corrective unplanned maintenance	510	Degradade Service Alarm	21.25	2019	3	1
2019	Marzo	All	All	0.5	Automatic action	910	all	1.98	2019	3	25
2019	Marzo	All	All	0.58	Automatic action	910	all	2.36	2019	3	25
2019	Marzo	17	17.3	744	Corrective unplanned maintenance	510	Degradade Service Alarm	19.24	2019	3	1
2019	Marzo	21	21.4	521.98	Corrective unplanned maintenance	510	Degradade Service Alarm	33.59	2019	3	1
2019	Marzo	21	21.3	521.98	Corrective unplanned maintenance	510	Degradade Service Alarm	33.49	2019	3	1
2019	Marzo	24	24.3	516.83	Corrective unplanned maintenance	510	Degradade Service Alarm	19	2019	3	1
2019	Marzo	All	All	0.5	Automatic action		all	2.39	2019	3	20
2019	Marzo	28	28.4	448	Fault	550	Degradade Service Alarm	21.45	2019	3	1
2019	Marzo	All	All	0.58	Automatic action	910	all	1.49	2019	3	17
2019	Marzo	All	All	0.75	Automatic action	910	all	1.92	2019	3	17
2019	Marzo	All	All	0.5	Automatic action	910	all	1.21	2019	3	17
2019	Marzo	All	All	0.58	Automatic action	910	all	0.65	2019	3	17
2019	Marzo	All	All	0.58	Automatic action	910	all	0.92	2019	3	17
2019	Marzo	All	All	0.58	Automatic action	910	all	2.78	2019	3	16
2019	Marzo	All	All	0.58	Automatic action	910	all	1.93	2019	3	16
2019	Marzo	22	22.4	371.83	Corrective unplanned maintenance	510	Degradade Service Alarm	31.21	2019	3	1
2019	Marzo	22	22.3	371.83	Corrective unplanned maintenance	510	Degradade Service Alarm	23.95	2019	3	1
2019	Marzo	18	18.4	735.62	Fault	550	Degradade Service Alarm	8.04	2019	3	1
2019	Marzo	18	18.3	316	Corrective unplanned maintenance	510	Degradade Service Alarm	28.09	2019	3	1
2019	Marzo	18	18.1	316	Corrective unplanned maintenance	510	Degradade Service Alarm	28.51	2019	3	1
2019	Marzo	All	All	0.58	Natural disaster	998	all	4.74	2019	3	10
2019	Marzo	All	All	0.67	Natural disaster	998	all	2.38	2019	3	10
2019	Marzo	All	All	0.58	Natural disaster	998	all	1.82	2019	3	10
2019	Marzo	5	5.1	744	Corrective unplanned maintenance	510	Degradade Service Alarm	4.79	2019	3	1
2019	Marzo	6	6.1	744	Corrective unplanned maintenance	510	Degradade Service Alarm	21.2	2019	3	1
2019	Marzo	7	7.3	743.92	Corrective unplanned maintenance	510	Degradade Service Alarm	12.87	2019	3	1
2019	Marzo	7	7.1	743.92	Corrective unplanned maintenance	510	Degradade Service Alarm	12.21	2019	3	1
2019	Marzo	15	15.1	299.78	Corrective unplanned maintenance	510	Degradade Service Alarm	18.86	2019	3	1
2019	Marzo	14	14.3	298	Corrective unplanned maintenance	510	Degradade Service Alarm	11.32	2019	3	1
2019	Marzo	13	13.4	299	Corrective unplanned maintenance	510	Degradade Service Alarm	18.51	2019	3	1
2019	Marzo	13	13.3	299	Corrective unplanned maintenance	510	Degradade Service Alarm	18.92	2019	3	1
2019	Marzo	13	13.2	299	Corrective unplanned maintenance	510	Degradade Service Alarm	18.37	2019	3	1
2019	Marzo	13	13.1	299	Corrective unplanned maintenance	510	Degradade Service Alarm	18.69	2019	3	1
2019	Marzo	11	11.4	186.67	Natural disaster	998	Degradade Service Alarm	7.81	2019	3	1
2019	Marzo	11	11.3	186.67	Natural disaster	998	Degradade Service Alarm	17.94	2019	3	1
2019	Marzo	11	11.2	186.67	Natural disaster	998	Degradade Service Alarm	10.75	2019	3	1
2019	Marzo	11	11.1	186.67	Natural disaster	998	Degradade Service Alarm	10.67	2019	3	1
2019	Marzo	2	2.3	185.2	Natural disaster	998	Degradade Service Alarm	18.06	2019	3	1
2019	Marzo	10	10.2	185.83	Natural disaster	998	Degradade Service Alarm	10.77	2019	3	1
2019	Marzo	2	2.1	184.83	Natural disaster	998	Degradade Service Alarm	15.99	2019	3	1
2019	Marzo	10	10.1	184.5	Natural disaster	998	Degradade Service Alarm	17.73	2019	3	1
2019	Marzo	1	1.4	184	Natural disaster	998	Degradade Service Alarm	16.9	2019	3	1
2019	Marzo	1	1.3	184	Natural disaster	998	Degradade Service Alarm	10.03	2019	3	1
2019	Marzo	9	9.2	743.65	Corrective unplanned maintenance	510	Degradade Service Alarm	18.89	2019	3	1
2019	Marzo	33	33.1	743.98	Corrective unplanned maintenance	510	Degradade Service Alarm	13.62	2019	3	1
2019	Marzo	All	All	0.58	Natural disaster	998	all	1.55	2019	3	7
2019	Marzo	All	All	4.75	Natural disaster	998	all	5.96	2019	3	3
2019	Marzo	All	All	0.67	Natural disaster	998	all	0.09	2019	3	3
2019	Marzo	All	All	0.58	Natural disaster	998	all	5.34	2019	3	3
2019	Marzo	All	All	0.75	Natural disaster	998	all	3.73	2019	3	3
2019	Marzo	32	32.2	744	Fault	550	Degradade Service Alarm	146.47	2019	3	1
2019	Marzo	32	32.1	744	Corrective unplanned maintenance	510	Degradade Service Alarm	34.42	2019	3	1
2019	Marzo	32	32.3	744	Corrective unplanned maintenance	510	Degradade Service Alarm	0	2019	3	1
2019	Marzo	21	21.2	521.98	Corrective unplanned maintenance	510	Degradade Service Alarm	41.9	2019	3	1
2019	Marzo	21	21.1	521.98	Corrective unplanned maintenance	510	Degradade Service Alarm	33.48	2019	3	1
2019	Marzo	8	8.4	744	Corrective unplanned maintenance	510	Degradade Service Alarm	32.59	2019	3	1
2019	Marzo	6	6.2	744	Corrective unplanned maintenance	510	Degradade Service Alarm	20.34	2019	3	1
2019	Marzo	36	36.4	744	Corrective unplanned maintenance	510	Degradade Service Alarm	4.27	2019	3	1
2019	Marzo	36	36.2	744	Corrective unplanned maintenance	510	Degradade Service Alarm	5.02	2019	3	1
2019	Marzo	36	36.1	744	Corrective unplanned maintenance	510	Degradade Service Alarm	6	2019	3	1
2019	Marzo	5	5.3	744	Natural disaster	998	Degradade Service Alarm	29.19	2019	3	1
2019	Marzo	12	12.2	312	Natural disaster	998	Degradade Service Alarm	16.25	2019	3	1
2019	Marzo	27	27.4	744	Natural disaster	998	Degradade Service Alarm	43.13	2019	3	1
2019	Marzo	31	31.2	744	Natural disaster	998	Degradade Service Alarm	4.93	2019	3	1
2019	Marzo	31	31.1	744	Natural disaster	998	Degradade Service Alarm	4.59	2019	3	1
2019	Marzo	41	41.4	744	Natural disaster	998	Degradade Service Alarm	5.14	2019	3	1
2019	Marzo	41	41.3	744	Natural disaster	998	Degradade Service Alarm	5.37	2019	3	1
2019	Marzo	16	16.4	744	Natural disaster	998	Degradade Service Alarm	18.36	2019	3	1
2019	Marzo	16	16.2	744	Natural disaster	998	Degradade Service Alarm	18.55	2019	3	1
2019	Marzo	16	16.1	744	Natural disaster	998	Degradade Service Alarm	32.08	2019	3	1
2019	Marzo	19	19.4	336	Natural disaster	998	Degradade Service Alarm	30.05	2019	3	1
2019	Marzo	40	40.3	744	Natural disaster	998	Degradade Service Alarm	17.59	2019	3	1
2019	Marzo	40	40.2	744	Natural disaster	998	Degradade Service Alarm	5.73	2019	3	1
2019	Marzo	24	24.1	744	Natural disaster	998	Degradade Service Alarm	19.6	2019	3	1
2019	Marzo	5	5.2	744	Natural disaster	998	Degradade Service Alarm	14.54	2019	3	1
2019	Marzo	37	37.2	743	Natural disaster	998	Degradade Service Alarm	50.3	2019	3	1
2019	Marzo	4	4.4	744	Natural disaster	998	Degradade Service Alarm	19.46	2019	3	1
2019	Marzo	34	34.2	744	Natural disaster	998	Degradade Service Alarm	16.07	2019	3	1
2019	Marzo	34	34.3	744	Natural disaster	998	Degradade Service Alarm	5.59	2019	3	1
2019	Marzo	30	30.1	690.23	Natural disaster	998	Degradade Service Alarm	17.63	2019	3	1
2019	Marzo	29	29.4	744	Natural disaster	998	Degradade Service Alarm	31.22	2019	3	1
2019	Marzo	26	26.2	744	Fault	550	Degradade Service Alarm	13.43	2019	3	1
2019	Marzo	26	26.1	282.23	Natural disaster	998	Degradade Service Alarm	16.66	2019	3	1
2019	Abril	34	34.3	714.98	Fault	550	all	7.14	2019	4	1
2019	Abril	34	34.2	714.98	Fault	550	all	7.18	2019	4	1
2019	Abril	31	31.3	714.98	Fault	550	all	8.51	2019	4	1
2019	Abril	28	28.4	714.98	Fault	550	all	7.01	2019	4	1
2019	Abril	27	27.4	714.98	Fault	550	all	23.1	2019	4	1
2019	Abril	27	27.3	714.98	Fault	550	all	10.38	2019	4	1
2019	Abril	27	27.2	714.98	Fault	550	all	10.95	2019	4	1
2019	Abril	27	27.1	714.98	Fault	550	all	7.12	2019	4	1
2019	Abril	26	26.4	714.98	Fault	550	all	6.59	2019	4	1
2019	Abril	26	26.3	714.98	Fault	550	all	3.33	2019	4	1
2019	Abril	26	26.2	714.98	Fault	550	all	11.08	2019	4	1
2019	Abril	26	26.1	714.98	Fault	550	all	6.52	2019	4	1
2019	Abril	25	25.4	714.98	Fault	550	all	8.18	2019	4	1
2019	Abril	25	25.2	714.98	Fault	550	all	6.33	2019	4	1
2019	Abril	25	25.1	714.98	Fault	550	all	11.41	2019	4	1
2019	Abril	5	5.1	714.98	Fault	550	all	13.91	2019	4	1
2019	Abril	All	All	0.18	Punch list completion	777	all	4.36	2019	4	22
2019	Abril	All	All	0.22	Punch list completion	777	all	4.3	2019	4	22
2019	Abril	All	All	0.35	Punch list completion	777	all	9.02	2019	4	21
2019	Abril	All	All	0	Punch list completion	777	all	7.65	2019	4	17
2019	Abril	All	All	0.42	Punch list completion	777	all	5.02	2019	4	8
2019	Abril	All	All	0.42	Punch list completion	777	all	1.1	2019	4	7
2019	Abril	All	All	0.67	Punch list completion	777	all	9.83	2019	4	7
2019	Abril	All	All	0.4	Punch list completion	777	all	2.63	2019	4	7
2019	Abril	2	2.3	0				0.21	2019	4	2
2019	Mayo	All	All	24	Punch list completion	777	all	1219.36	2019	5	5
2019	Mayo	33	33.1	743	Fault	550	all	5.26	2019	5	1
2019	Mayo	27	27.4	743	Fault	550	all	9.11	2019	5	1
2019	Mayo	25	25.1	743	Fault	550	all	6.91	2019	5	1
2019	Mayo	10	10.4	3.3	Corrective planned maintenance	507	Cabin 10 Inversor 4 Inverter AC Switch open	1.61	2019	5	24
2019	Mayo	30	30.3	2.98	Corrective planned maintenance	507	Cabin 30 Inversor 3 Inverter AC Switch open	2.03	2019	5	24
2019	Mayo	27	27.4	738.98	Fault	550	all	0	2019	5	1
2019	Mayo	10	10.3	5.22	Corrective planned maintenance	507	Cabin 10 Inversor 3 Inverter AC Switch open	0	2019	5	11
2019	Mayo	2	2.4	6.83	Corrective planned maintenance	507	Cabin 2 Inversor 4 Inverter AC Switch open	4.58	2019	5	11
2019	Mayo	5	5.1	738.38	Fault	550	Cabin 5 Inversor 1 Inverter AC Switch open	38.4	2019	5	1
2019	Mayo	2	2.1	1.5	Corrective planned maintenance	507	Cabin 2 Inversor 1 Inverter AC Switch open	0.07	2019	5	8
2019	Mayo	All	All	0.17	Punch list completion	777	all	2.38	2019	5	7
2019	Mayo	All	All	0.17	Punch list completion	777	all	6.05	2019	5	2
2019	Mayo	38	38.4	1.5	Lack of spare parts	530	Electronic card failure inverter	0.44	2019	6	13
2019	Junio	38	38.4	0	Corrective unplanned maintenance	510	Calibración	0.02	2019	6	13
2019	Junio	38	38.4	0	Corrective unplanned maintenance	510	Calibración	0.01	2019	6	4
2019	Junio	36	36.3	0.25	Corrective unplanned maintenance	510	Calibración	0.06	2019	6	30
2019	Junio	36	36.3	0	Corrective unplanned maintenance	510	Calibración	0.02	2019	6	30
2019	Junio	36	36.3	1	Corrective unplanned maintenance	510	Calibración	0.12	2019	6	25
2019	Junio	36	36.3	0	Corrective unplanned maintenance	510	Calibración	0.02	2019	6	23
2019	Junio	36	36.3	0	Corrective unplanned maintenance	510	Calibración	0.01	2019	6	19
2019	Junio	36	36.3	0.25	Corrective unplanned maintenance	510	Calibración	0.06	2019	6	16
2019	Junio	36	36.3	0	Corrective unplanned maintenance	510	Calibración	0.04	2019	6	16
2019	Junio	36	36.3	1.5	Corrective unplanned maintenance	510	Calibración	0.5	2019	6	16
2019	Junio	36	36.3	0.25	Corrective unplanned maintenance	510	Calibración	0.14	2019	6	16
2019	Junio	36	36.3	0	Corrective unplanned maintenance	510	Calibración	0.05	2019	6	16
2019	Junio	36	36.3	0.25	Corrective unplanned maintenance	510	Calibración	0.06	2019	6	15
2019	Junio	36	36.3	1	Corrective unplanned maintenance	510	Calibración	0.2	2019	6	15
2019	Junio	36	36.3	0	Corrective unplanned maintenance	510	Calibración	0.04	2019	6	15
2019	Junio	36	36.3	0.5	Corrective unplanned maintenance	510	Calibración	0.08	2019	6	15
2019	Junio	36	36.3	1	Corrective unplanned maintenance	510	Calibración	0.17	2019	6	14
2019	Junio	36	36.3	0	Corrective unplanned maintenance	510	Calibración	0.03	2019	6	13
2019	Junio	36	36.3	0.25	Corrective unplanned maintenance	510	Calibración	0.03	2019	6	13
2019	Junio	36	36.3	0	Corrective unplanned maintenance	510	Calibración	0.01	2019	6	13
2019	Junio	36	36.3	0.25	Lack of spare parts	530	Electronic card failure inverter	0.06	2019	6	13
2019	Junio	36	36.3	0	Lack of spare parts	530	Electronic card failure inverter	0.04	2019	6	13
2019	Junio	36	36.3	1	Lack of spare parts	530	Electronic card failure inverter	0.21	2019	6	13
2019	Junio	36	36.3	0.5	Lack of spare parts	530	Electronic card failure inverter	0.08	2019	6	13
2019	Junio	36	36.3	1	Lack of spare parts	530	Electronic card failure inverter	0.09	2019	6	12
2019	Junio	36	36.3	0	Lack of spare parts	530	Electronic card failure inverter	0.02	2019	6	12
2019	Junio	36	36.3	0	Lack of spare parts	530	Electronic card failure inverter	0.01	2019	6	12
2019	Junio	36	36.3	0	Lack of spare parts	530	Electronic card failure inverter	0.02	2019	6	10
2019	Junio	36	36.3	0.75	Lack of spare parts	530	Electronic card failure inverter	0.08	2019	6	6
2019	Junio	36	36.3	0.5	Lack of spare parts	530	Electronic card failure inverter	0.06	2019	6	5
2019	Junio	36	36.3	0.5	Lack of spare parts	530	Electronic card failure inverter	0.05	2019	6	4
2019	Junio	36	36.3	0.25	Lack of spare parts	530	Electronic card failure inverter	0.04	2019	6	4
2019	Junio	36	36.3	0.25	Lack of spare parts	530	Electronic card failure inverter	0.03	2019	6	3
2019	Junio	36	36.3	0.5	Lack of spare parts	530	Electronic card failure inverter	0.05	2019	6	2
2019	Junio	36	36.3	0.5	Lack of spare parts	530	Electronic card failure inverter	0.06	2019	6	1
2019	Junio	35	35.3	0.25	Lack of spare parts	530	Electronic card failure inverter	0.04	2019	6	30
2019	Junio	35	35.3	0.25	Lack of spare parts	530	Electronic card failure inverter	0.06	2019	6	30
2019	Junio	35	35.3	0	Lack of spare parts	530	Electronic card failure inverter	0.03	2019	6	30
2019	Junio	35	35.3	0	Lack of spare parts	530	Electronic card failure inverter	0.03	2019	6	30
2019	Junio	35	35.3	0.5	Lack of spare parts	530	Electronic card failure inverter	0.05	2019	6	29
2019	Junio	35	35.3	0.5	Lack of spare parts	530	Electronic card failure inverter	0.06	2019	6	27
2019	Junio	35	35.3	0.5	Lack of spare parts	530	Electronic card failure inverter	0.05	2019	6	26
2019	Junio	35	35.3	0.5	Lack of spare parts	530	Electronic card failure inverter	0.07	2019	6	23
2019	Junio	35	35.3	0.5	Lack of spare parts	530	Electronic card failure inverter	0.06	2019	6	21
2019	Junio	35	35.3	0.5	Lack of spare parts	530	Electronic card failure inverter	0.06	2019	6	20
2019	Junio	35	35.3	0.5	Lack of spare parts	530	Electronic card failure inverter	0.06	2019	6	19
2019	Junio	35	35.3	0.5	Lack of spare parts	530	Electronic card failure inverter	0.05	2019	6	18
2019	Junio	35	35.3	0.75	Lack of spare parts	530	Electronic card failure inverter	0.08	2019	6	17
2019	Junio	35	35.3	0.25	Lack of spare parts	530	Electronic card failure inverter	0.06	2019	6	16
2019	Junio	35	35.3	2	Lack of spare parts	530	Electronic card failure inverter	0.55	2019	6	16
2019	Junio	35	35.3	0.25	Lack of spare parts	530	Electronic card failure inverter	0.09	2019	6	16
2019	Junio	35	35.3	0	Lack of spare parts	530	Electronic card failure inverter	0.04	2019	6	16
2019	Junio	35	35.3	0.25	Lack of spare parts	530	Electronic card failure inverter	0.05	2019	6	15
2019	Junio	35	35.3	0.5	Lack of spare parts	530	Electronic card failure inverter	0.09	2019	6	15
2019	Junio	35	35.3	0	Lack of spare parts	530	Electronic card failure inverter	0.05	2019	6	15
2019	Junio	35	35.3	0	Lack of spare parts	530	Electronic card failure inverter	0.04	2019	6	15
2019	Junio	35	35.3	0	Lack of spare parts	530	Electronic card failure inverter	0.02	2019	6	15
2019	Junio	35	35.3	1.5	Lack of spare parts	530	Electronic card failure inverter	0.2	2019	6	14
2019	Junio	35	35.3	0	Lack of spare parts	530	Electronic card failure inverter	0.03	2019	6	13
2019	Junio	35	35.3	0.25	Lack of spare parts	530	Electronic card failure inverter	0.04	2019	6	13
2019	Junio	35	35.3	0.25	Lack of spare parts	530	Electronic card failure inverter	0.05	2019	6	13
2019	Junio	35	35.3	0	Lack of spare parts	530	Electronic card failure inverter	0.03	2019	6	13
2019	Junio	35	35.3	0.75	Lack of spare parts	530	Electronic card failure inverter	0.18	2019	6	13
2019	Junio	35	35.3	1	Lack of spare parts	530	Electronic card failure inverter	0.11	2019	6	12
2019	Junio	35	35.3	0.5	Lack of spare parts	530	Electronic card failure inverter	0.04	2019	6	7
2019	Junio	35	35.3	0.75	Lack of spare parts	530	Electronic card failure inverter	0.1	2019	6	6
2019	Junio	35	35.3	0.75	Lack of spare parts	530	Electronic card failure inverter	0.1	2019	6	5
2019	Junio	35	35.3	0.75	Lack of spare parts	530	Electronic card failure inverter	0.1	2019	6	4
2019	Junio	35	35.3	0	Lack of spare parts	530	Electronic card failure inverter	0.01	2019	6	4
2019	Junio	35	35.3	0.75	Lack of spare parts	530	Electronic card failure inverter	0.09	2019	6	3
2019	Junio	35	35.3	1	Lack of spare parts	530	Electronic card failure inverter	0.11	2019	6	2
2019	Junio	35	35.3	1	Lack of spare parts	530	Electronic card failure inverter	0.11	2019	6	1
2019	Junio	34	34.2	0.5	Lack of spare parts	530	Electronic card failure inverter	0.1	2019	6	30
2019	Junio	34	34.2	1	Lack of spare parts	530	Electronic card failure inverter	0.14	2019	6	30
2019	Junio	34	34.2	1	Lack of spare parts	530	Electronic card failure inverter	0.13	2019	6	29
2019	Junio	34	34.2	1	Lack of spare parts	530	Electronic card failure inverter	0.12	2019	6	28
2019	Junio	34	34.2	0	Lack of spare parts	530	Electronic card failure inverter	0.03	2019	6	28
2019	Junio	34	34.2	1	Lack of spare parts	530	Electronic card failure inverter	0.14	2019	6	27
2019	Junio	34	34.2	1	Lack of spare parts	530	Electronic card failure inverter	0.13	2019	6	26
2019	Junio	34	34.2	1	Lack of spare parts	530	Electronic card failure inverter	0.14	2019	6	25
2019	Junio	34	34.2	1	Lack of spare parts	530	Electronic card failure inverter	0.14	2019	6	24
2019	Junio	34	34.2	1	Lack of spare parts	530	Electronic card failure inverter	0.15	2019	6	23
2019	Junio	34	34.2	1	Lack of spare parts	530	Electronic card failure inverter	0.14	2019	6	22
2019	Junio	34	34.2	1	Lack of spare parts	530	Electronic card failure inverter	0.14	2019	6	21
2019	Junio	34	34.2	1	Lack of spare parts	530	Electronic card failure inverter	0.12	2019	6	20
2019	Junio	34	34.2	1	Lack of spare parts	530	Electronic card failure inverter	0.14	2019	6	19
2019	Junio	34	34.2	1	Lack of spare parts	530	Electronic card failure inverter	0.14	2019	6	18
2019	Junio	34	34.2	1	Lack of spare parts	530	Electronic card failure inverter	0.14	2019	6	17
2019	Junio	34	34.2	0.25	Lack of spare parts	530	Electronic card failure inverter	0.08	2019	6	16
2019	Junio	34	34.2	2.75	Lack of spare parts	530	Electronic card failure inverter	0.75	2019	6	16
2019	Junio	34	34.2	0	Lack of spare parts	530	Electronic card failure inverter	0.06	2019	6	16
2019	Junio	34	34.2	0.5	Lack of spare parts	530	Electronic card failure inverter	0.1	2019	6	15
2019	Junio	34	34.2	0.5	Lack of spare parts	530	Electronic card failure inverter	0.09	2019	6	15
2019	Junio	34	34.2	0.25	Lack of spare parts	530	Electronic card failure inverter	0.08	2019	6	15
2019	Junio	34	34.2	0.5	Lack of spare parts	530	Electronic card failure inverter	0.09	2019	6	15
2019	Junio	34	34.2	0.5	Lack of spare parts	530	Electronic card failure inverter	0.08	2019	6	15
2019	Junio	34	34.2	0	Lack of spare parts	530	Electronic card failure inverter	0.02	2019	6	15
2019	Junio	34	34.2	1	Lack of spare parts	530	Electronic card failure inverter	0.25	2019	6	14
2019	Junio	34	34.2	0	Lack of spare parts	530	Electronic card failure inverter	0.03	2019	6	13
2019	Junio	34	34.2	0.25	Lack of spare parts	530	Electronic card failure inverter	0.05	2019	6	13
2019	Junio	34	34.2	0	Lack of spare parts	530	Electronic card failure inverter	0.01	2019	6	13
2019	Junio	34	34.2	0.5	Lack of spare parts	530	Electronic card failure inverter	0.09	2019	6	13
2019	Junio	34	34.2	0.25	Lack of spare parts	530	Electronic card failure inverter	0.04	2019	6	13
2019	Junio	34	34.2	0.75	Lack of spare parts	530	Electronic card failure inverter	0.19	2019	6	13
2019	Junio	34	34.2	0	Lack of spare parts	530	Electronic card failure inverter	0.02	2019	6	13
2019	Junio	34	34.2	1	Lack of spare parts	530	Electronic card failure inverter	0.16	2019	6	12
2019	Junio	34	34.2	0	Lack of spare parts	530	Electronic card failure inverter	0.02	2019	6	11
2019	Junio	34	34.2	0.75	Lack of spare parts	530	Electronic card failure inverter	0.13	2019	6	10
2019	Junio	34	34.2	0	Lack of spare parts	530	Electronic card failure inverter	0.02	2019	6	10
2019	Junio	34	34.2	0.5	Lack of spare parts	530	Electronic card failure inverter	0.06	2019	6	9
2019	Junio	34	34.2	0.5	Lack of spare parts	530	Electronic card failure inverter	0.06	2019	6	8
2019	Junio	34	34.2	0.5	Lack of spare parts	530	Electronic card failure inverter	0.06	2019	6	7
2019	Junio	34	34.2	0.75	Lack of spare parts	530	Electronic card failure inverter	0.15	2019	6	6
2019	Junio	34	34.2	0.75	Lack of spare parts	530	Electronic card failure inverter	0.15	2019	6	5
2019	Junio	34	34.2	1	Lack of spare parts	530	Electronic card failure inverter	0.17	2019	6	4
2019	Junio	34	34.2	0.75	Lack of spare parts	530	Electronic card failure inverter	0.14	2019	6	3
2019	Junio	34	34.2	1	Lack of spare parts	530	Electronic card failure inverter	0.16	2019	6	2
2019	Junio	34	34.2	1	Lack of spare parts	530	Electronic card failure inverter	0.16	2019	6	1
2019	Junio	30	30.3	0.25	Lack of spare parts	530	Electronic card failure inverter	0.04	2019	6	30
2019	Junio	30	30.3	0.75	Lack of spare parts	530	Electronic card failure inverter	0.14	2019	6	30
2019	Junio	30	30.3	0	Lack of spare parts	530	Electronic card failure inverter	0.02	2019	6	30
2019	Junio	30	30.3	0	Lack of spare parts	530	Electronic card failure inverter	0.01	2019	6	30
2019	Junio	30	30.3	0.25	Lack of spare parts	530	Electronic card failure inverter	0.04	2019	6	28
2019	Junio	30	30.3	0	Lack of spare parts	530	Electronic card failure inverter	0.03	2019	6	28
2019	Junio	30	30.3	0.75	Lack of spare parts	530	Electronic card failure inverter	0.08	2019	6	27
2019	Junio	30	30.3	0	Lack of spare parts	530	Electronic card failure inverter	0.02	2019	6	23
2019	Junio	30	30.3	0	Lack of spare parts	530	Electronic card failure inverter	0.01	2019	6	19
2019	Junio	30	30.3	0.25	Lack of spare parts	530	Electronic card failure inverter	0.05	2019	6	16
2019	Junio	30	30.3	3.25	Lack of spare parts	530	Electronic card failure inverter	0.84	2019	6	16
2019	Junio	30	30.3	0	Lack of spare parts	530	Electronic card failure inverter	0.02	2019	6	15
2019	Junio	30	30.3	1.25	Lack of spare parts	530	Electronic card failure inverter	0.23	2019	6	15
2019	Junio	30	30.3	0.25	Lack of spare parts	530	Electronic card failure inverter	0.09	2019	6	15
2019	Junio	30	30.3	0.5	Lack of spare parts	530	Electronic card failure inverter	0.09	2019	6	15
2019	Junio	30	30.3	0.75	Lack of spare parts	530	Electronic card failure inverter	0.17	2019	6	14
2019	Junio	30	30.3	0.5	Lack of spare parts	530	Electronic card failure inverter	0.12	2019	6	14
2019	Junio	30	30.3	0.75	Lack of spare parts	530	Electronic card failure inverter	0.08	2019	6	13
2019	Junio	30	30.3	0	Lack of spare parts	530	Electronic card failure inverter	0.01	2019	6	13
2019	Junio	30	30.3	0.25	Lack of spare parts	530	Electronic card failure inverter	0.05	2019	6	13
2019	Junio	30	30.3	0	Lack of spare parts	530	Electronic card failure inverter	0.06	2019	6	13
2019	Junio	30	30.3	0.5	Lack of spare parts	530	Electronic card failure inverter	0.19	2019	6	13
2019	Junio	30	30.3	0	Lack of spare parts	530	Electronic card failure inverter	0.03	2019	6	13
2019	Junio	30	30.3	0	Lack of spare parts	530	Electronic card failure inverter	0.02	2019	6	13
2019	Junio	30	30.3	0	Lack of spare parts	530	Electronic card failure inverter	0.02	2019	6	8
2019	Junio	30	30.3	0	Lack of spare parts	530	Electronic card failure inverter	0.02	2019	6	6
2019	Junio	30	30.3	0.25	Lack of spare parts	530	Electronic card failure inverter	0.03	2019	6	4
2019	Junio	30	30.3	0	Lack of spare parts	530	Electronic card failure inverter	0.01	2019	6	3
2019	Junio	30	30.2	0.25	Lack of spare parts	530	Electronic card failure inverter	0.03	2019	6	30
2019	Junio	30	30.2	1.25	Lack of spare parts	530	Electronic card failure inverter	0.21	2019	6	30
2019	Junio	30	30.2	0	Lack of spare parts	530	Electronic card failure inverter	0.01	2019	6	19
2019	Junio	30	30.2	0.25	Lack of spare parts	530	Electronic card failure inverter	0.07	2019	6	16
2019	Junio	30	30.2	2	Lack of spare parts	530	Electronic card failure inverter	0.66	2019	6	16
2019	Junio	30	30.2	0.25	Lack of spare parts	530	Electronic card failure inverter	0.12	2019	6	16
2019	Junio	30	30.2	0	Lack of spare parts	530	Electronic card failure inverter	0.07	2019	6	16
2019	Junio	30	30.2	0	Lack of spare parts	530	Electronic card failure inverter	0.03	2019	6	15
2019	Junio	30	30.2	0.5	Lack of spare parts	530	Electronic card failure inverter	0.12	2019	6	15
2019	Junio	30	30.2	0	Lack of spare parts	530	Electronic card failure inverter	0.06	2019	6	15
2019	Junio	30	30.2	0.25	Lack of spare parts	530	Electronic card failure inverter	0.1	2019	6	15
2019	Junio	30	30.2	0	Lack of spare parts	530	Electronic card failure inverter	0.03	2019	6	15
2019	Junio	30	30.2	0.25	Lack of spare parts	530	Electronic card failure inverter	0.05	2019	6	15
2019	Junio	30	30.2	1	Lack of spare parts	530	Electronic card failure inverter	0.22	2019	6	14
2019	Junio	30	30.2	0.5	Lack of spare parts	530	Electronic card failure inverter	0.12	2019	6	14
2019	Junio	30	30.2	0.5	Lack of spare parts	530	Electronic card failure inverter	0.07	2019	6	13
2019	Junio	30	30.2	1	Lack of spare parts	530	Electronic card failure inverter	0.18	2019	6	13
2019	Junio	30	30.2	0.5	Lack of spare parts	530	Electronic card failure inverter	0.27	2019	6	13
2019	Junio	30	30.2	0	Lack of spare parts	530	Electronic card failure inverter	0.02	2019	6	13
2019	Junio	30	30.2	0	Lack of spare parts	530	Electronic card failure inverter	0.01	2019	6	4
2019	Junio	30	30.1	0.25	Lack of spare parts	530	Electronic card failure inverter	0.05	2019	6	30
2019	Junio	30	30.1	1.25	Lack of spare parts	530	Electronic card failure inverter	0.18	2019	6	30
2019	Junio	30	30.1	0.5	Lack of spare parts	530	Electronic card failure inverter	0.05	2019	6	27
2019	Junio	30	30.1	0.75	Lack of spare parts	530	Electronic card failure inverter	0.07	2019	6	23
2019	Junio	30	30.1	0.5	Lack of spare parts	530	Electronic card failure inverter	0.05	2019	6	21
2019	Junio	30	30.1	0	Lack of spare parts	530	Electronic card failure inverter	0.02	2019	6	20
2019	Junio	30	30.1	0.25	Lack of spare parts	530	Electronic card failure inverter	0.04	2019	6	19
2019	Junio	30	30.1	0.5	Lack of spare parts	530	Electronic card failure inverter	0.05	2019	6	18
2019	Junio	30	30.1	0.25	Lack of spare parts	530	Electronic card failure inverter	0.05	2019	6	16
2019	Junio	30	30.1	2.75	Lack of spare parts	530	Electronic card failure inverter	0.75	2019	6	16
2019	Junio	30	30.1	0	Lack of spare parts	530	Electronic card failure inverter	0.06	2019	6	16
2019	Junio	30	30.1	0	Lack of spare parts	530	Electronic card failure inverter	0.03	2019	6	15
2019	Junio	30	30.1	1	Lack of spare parts	530	Electronic card failure inverter	0.22	2019	6	15
2019	Junio	30	30.1	0.5	Lack of spare parts	530	Electronic card failure inverter	0.11	2019	6	15
2019	Junio	30	30.1	0.25	Lack of spare parts	530	Electronic card failure inverter	0.06	2019	6	15
2019	Junio	30	30.1	1.5	Lack of spare parts	530	Electronic card failure inverter	0.22	2019	6	14
2019	Junio	30	30.1	0.5	Lack of spare parts	530	Electronic card failure inverter	0.12	2019	6	14
2019	Junio	30	30.1	0.75	Lack of spare parts	530	Electronic card failure inverter	0.08	2019	6	13
2019	Junio	30	30.1	0	Lack of spare parts	530	Electronic card failure inverter	0.01	2019	6	13
2019	Junio	30	30.1	0.5	Lack of spare parts	530	Electronic card failure inverter	0.08	2019	6	13
2019	Junio	30	30.1	0	Lack of spare parts	530	Electronic card failure inverter	0.06	2019	6	13
2019	Junio	30	30.1	0.75	Lack of spare parts	530	Electronic card failure inverter	0.22	2019	6	13
2019	Junio	30	30.1	0	Lack of spare parts	530	Electronic card failure inverter	0.02	2019	6	13
2019	Junio	30	30.1	0	Lack of spare parts	530	Electronic card failure inverter	0.02	2019	6	13
2019	Junio	30	30.1	0.5	Lack of spare parts	530	Electronic card failure inverter	0.05	2019	6	6
2019	Junio	30	30.1	0.25	Lack of spare parts	530	Electronic card failure inverter	0.03	2019	6	5
2019	Junio	30	30.1	0	Lack of spare parts	530	Electronic card failure inverter	0.01	2019	6	4
2019	Junio	30	30.1	0	Lack of spare parts	530	Electronic card failure inverter	0.02	2019	6	2
2019	Junio	30	30.1	0	Lack of spare parts	530	Electronic card failure inverter	0.02	2019	6	1
2019	Junio	30	30.1	0	Lack of spare parts	530	Electronic card failure inverter	0.05	2019	6	1
2019	Junio	28	28.1	1	Lack of spare parts	530	Electronic card failure inverter	0.13	2019	6	30
2019	Junio	28	28.1	1.25	Lack of spare parts	530	Electronic card failure inverter	0.18	2019	6	30
2019	Junio	28	28.1	0	Lack of spare parts	530	Electronic card failure inverter	0.04	2019	6	30
2019	Junio	28	28.1	0	Lack of spare parts	530	Electronic card failure inverter	0.01	2019	6	30
2019	Junio	28	28.1	1	Lack of spare parts	530	Electronic card failure inverter	0.14	2019	6	29
2019	Junio	28	28.1	0.75	Lack of spare parts	530	Electronic card failure inverter	0.11	2019	6	28
2019	Junio	28	28.1	1	Lack of spare parts	530	Electronic card failure inverter	0.14	2019	6	27
2019	Junio	28	28.1	1	Lack of spare parts	530	Electronic card failure inverter	0.14	2019	6	26
2019	Junio	28	28.1	1	Lack of spare parts	530	Electronic card failure inverter	0.15	2019	6	25
2019	Junio	28	28.1	1	Lack of spare parts	530	Electronic card failure inverter	0.14	2019	6	24
2019	Junio	28	28.1	1	Lack of spare parts	530	Electronic card failure inverter	0.16	2019	6	23
2019	Junio	28	28.1	1	Lack of spare parts	530	Electronic card failure inverter	0.14	2019	6	22
2019	Junio	28	28.1	1	Lack of spare parts	530	Electronic card failure inverter	0.15	2019	6	21
2019	Junio	28	28.1	1	Lack of spare parts	530	Electronic card failure inverter	0.14	2019	6	20
2019	Junio	28	28.1	1	Lack of spare parts	530	Electronic card failure inverter	0.14	2019	6	19
2019	Junio	28	28.1	1	Lack of spare parts	530	Electronic card failure inverter	0.14	2019	6	18
2019	Junio	28	28.1	1	Lack of spare parts	530	Electronic card failure inverter	0.16	2019	6	17
2019	Junio	28	28.1	0.25	Lack of spare parts	530	Electronic card failure inverter	0.06	2019	6	16
2019	Junio	28	28.1	3.25	Lack of spare parts	530	Electronic card failure inverter	0.81	2019	6	16
2019	Junio	28	28.1	0	Lack of spare parts	530	Electronic card failure inverter	0.05	2019	6	16
2019	Junio	28	28.1	0	Lack of spare parts	530	Electronic card failure inverter	0.04	2019	6	15
2019	Junio	28	28.1	0.5	Lack of spare parts	530	Electronic card failure inverter	0.13	2019	6	15
2019	Junio	28	28.1	0	Lack of spare parts	530	Electronic card failure inverter	0.06	2019	6	15
2019	Junio	28	28.1	0.25	Lack of spare parts	530	Electronic card failure inverter	0.08	2019	6	15
2019	Junio	28	28.1	0.25	Lack of spare parts	530	Electronic card failure inverter	0.05	2019	6	15
2019	Junio	28	28.1	0.5	Lack of spare parts	530	Electronic card failure inverter	0.08	2019	6	15
2019	Junio	28	28.1	1.75	Lack of spare parts	530	Electronic card failure inverter	0.27	2019	6	14
2019	Junio	28	28.1	0.5	Lack of spare parts	530	Electronic card failure inverter	0.11	2019	6	14
2019	Junio	28	28.1	0	Lack of spare parts	530	Electronic card failure inverter	0.02	2019	6	14
2019	Junio	28	28.1	0.75	Lack of spare parts	530	Electronic card failure inverter	0.08	2019	6	13
2019	Junio	28	28.1	0	Lack of spare parts	530	Electronic card failure inverter	0.01	2019	6	13
2019	Junio	28	28.1	0.5	Lack of spare parts	530	Electronic card failure inverter	0.09	2019	6	13
2019	Junio	28	28.1	0.25	Lack of spare parts	530	Electronic card failure inverter	0.07	2019	6	13
2019	Junio	28	28.1	0.5	Lack of spare parts	530	Electronic card failure inverter	0.16	2019	6	13
2019	Junio	28	28.1	0	Lack of spare parts	530	Electronic card failure inverter	0.02	2019	6	13
2019	Junio	28	28.1	1	Lack of spare parts	530	Electronic card failure inverter	0.14	2019	6	12
2019	Junio	28	28.1	0	Lack of spare parts	530	Electronic card failure inverter	0.02	2019	6	11
2019	Junio	28	28.1	0	Lack of spare parts	530	Electronic card failure inverter	0.02	2019	6	10
2019	Junio	28	28.1	0.5	Lack of spare parts	530	Electronic card failure inverter	0.04	2019	6	7
2019	Junio	28	28.1	0.75	Lack of spare parts	530	Electronic card failure inverter	0.12	2019	6	6
2019	Junio	28	28.1	0.75	Lack of spare parts	530	Electronic card failure inverter	0.12	2019	6	5
2019	Junio	28	28.1	1	Lack of spare parts	530	Electronic card failure inverter	0.14	2019	6	4
2019	Junio	28	28.1	0	Lack of spare parts	530	Electronic card failure inverter	0.01	2019	6	4
2019	Junio	28	28.1	0.75	Lack of spare parts	530	Electronic card failure inverter	0.11	2019	6	3
2019	Junio	28	28.1	1	Lack of spare parts	530	Electronic card failure inverter	0.13	2019	6	2
2019	Junio	28	28.1	1	Lack of spare parts	530	Electronic card failure inverter	0.13	2019	6	1
2019	Junio	26	26.2	0.5	Lack of spare parts	530	Electronic card failure inverter	0.06	2019	6	30
2019	Junio	26	26.2	1	Lack of spare parts	530	Electronic card failure inverter	0.24	2019	6	30
2019	Junio	26	26.2	0	Lack of spare parts	530	Electronic card failure inverter	0.01	2019	6	30
2019	Junio	26	26.2	0.75	Lack of spare parts	530	Electronic card failure inverter	0.07	2019	6	29
2019	Junio	26	26.2	0.25	Lack of spare parts	530	Electronic card failure inverter	0.04	2019	6	28
2019	Junio	26	26.2	0.75	Lack of spare parts	530	Electronic card failure inverter	0.08	2019	6	27
2019	Junio	26	26.2	0.75	Lack of spare parts	530	Electronic card failure inverter	0.07	2019	6	26
2019	Junio	26	26.2	0.75	Lack of spare parts	530	Electronic card failure inverter	0.08	2019	6	23
2019	Junio	26	26.2	0.75	Lack of spare parts	530	Electronic card failure inverter	0.08	2019	6	21
2019	Junio	26	26.2	0.25	Lack of spare parts	530	Electronic card failure inverter	0.04	2019	6	20
2019	Junio	26	26.2	0.5	Lack of spare parts	530	Electronic card failure inverter	0.06	2019	6	19
2019	Junio	26	26.2	0.75	Lack of spare parts	530	Electronic card failure inverter	0.07	2019	6	18
2019	Junio	26	26.2	0.25	Lack of spare parts	530	Electronic card failure inverter	0.07	2019	6	16
2019	Junio	26	26.2	3.25	Lack of spare parts	530	Electronic card failure inverter	0.87	2019	6	16
2019	Junio	26	26.2	0	Lack of spare parts	530	Electronic card failure inverter	0.04	2019	6	15
2019	Junio	26	26.2	0.5	Lack of spare parts	530	Electronic card failure inverter	0.13	2019	6	15
2019	Junio	26	26.2	0.25	Lack of spare parts	530	Electronic card failure inverter	0.08	2019	6	15
2019	Junio	26	26.2	0.25	Lack of spare parts	530	Electronic card failure inverter	0.09	2019	6	15
2019	Junio	26	26.2	0.5	Lack of spare parts	530	Electronic card failure inverter	0.1	2019	6	15
2019	Junio	26	26.2	0.5	Lack of spare parts	530	Electronic card failure inverter	0.07	2019	6	15
2019	Junio	26	26.2	1	Lack of spare parts	530	Electronic card failure inverter	0.18	2019	6	14
2019	Junio	26	26.2	0.25	Lack of spare parts	530	Electronic card failure inverter	0.06	2019	6	14
2019	Junio	26	26.2	0.5	Lack of spare parts	530	Electronic card failure inverter	0.05	2019	6	13
2019	Junio	26	26.2	1.25	Lack of spare parts	530	Electronic card failure inverter	0.21	2019	6	13
2019	Junio	26	26.2	0.5	Lack of spare parts	530	Electronic card failure inverter	0.25	2019	6	13
2019	Junio	26	26.2	0	Lack of spare parts	530	Electronic card failure inverter	0.02	2019	6	13
2019	Junio	26	26.2	0	Lack of spare parts	530	Electronic card failure inverter	0.02	2019	6	10
2019	Junio	26	26.2	0.25	Lack of spare parts	530	Electronic card failure inverter	0.04	2019	6	6
2019	Junio	26	26.2	0.25	Lack of spare parts	530	Electronic card failure inverter	0.04	2019	6	5
2019	Junio	26	26.2	0	Lack of spare parts	530	Electronic card failure inverter	0.02	2019	6	4
2019	Junio	26	26.2	0.25	Lack of spare parts	530	Electronic card failure inverter	0.03	2019	6	4
2019	Junio	26	26.2	0	Lack of spare parts	530	Electronic card failure inverter	0.02	2019	6	3
2019	Junio	26	26.2	0	Lack of spare parts	530	Electronic card failure inverter	0.01	2019	6	3
2019	Junio	26	26.2	0.25	Lack of spare parts	530	Electronic card failure inverter	0.04	2019	6	2
2019	Junio	26	26.2	0	Lack of spare parts	530	Electronic card failure inverter	0.02	2019	6	1
2019	Junio	25	25.4	1	Lack of spare parts	530	Electronic card failure inverter	0.13	2019	6	30
2019	Junio	25	25.4	1	Lack of spare parts	530	Electronic card failure inverter	0.2	2019	6	30
2019	Junio	25	25.4	1	Lack of spare parts	530	Electronic card failure inverter	0.14	2019	6	29
2019	Junio	25	25.4	0.75	Lack of spare parts	530	Electronic card failure inverter	0.1	2019	6	28
2019	Junio	25	25.4	0	Lack of spare parts	530	Electronic card failure inverter	0.02	2019	6	28
2019	Junio	25	25.4	1	Lack of spare parts	530	Electronic card failure inverter	0.14	2019	6	27
2019	Junio	25	25.4	1	Lack of spare parts	530	Electronic card failure inverter	0.14	2019	6	26
2019	Junio	25	25.4	1	Lack of spare parts	530	Electronic card failure inverter	0.15	2019	6	25
2019	Junio	25	25.4	1	Lack of spare parts	530	Electronic card failure inverter	0.15	2019	6	24
2019	Junio	25	25.4	1	Lack of spare parts	530	Electronic card failure inverter	0.15	2019	6	23
2019	Junio	25	25.4	1	Lack of spare parts	530	Electronic card failure inverter	0.14	2019	6	22
2019	Junio	25	25.4	1	Lack of spare parts	530	Electronic card failure inverter	0.15	2019	6	21
2019	Junio	25	25.4	1	Lack of spare parts	530	Electronic card failure inverter	0.13	2019	6	20
2019	Junio	25	25.4	1	Lack of spare parts	530	Electronic card failure inverter	0.14	2019	6	19
2019	Junio	25	25.4	1	Lack of spare parts	530	Electronic card failure inverter	0.14	2019	6	18
2019	Junio	25	25.4	1	Lack of spare parts	530	Electronic card failure inverter	0.16	2019	6	17
2019	Junio	25	25.4	0.25	Lack of spare parts	530	Electronic card failure inverter	0.07	2019	6	16
2019	Junio	25	25.4	3.25	Lack of spare parts	530	Electronic card failure inverter	0.9	2019	6	16
2019	Junio	25	25.4	0.25	Lack of spare parts	530	Electronic card failure inverter	0.06	2019	6	15
2019	Junio	25	25.4	1.25	Lack of spare parts	530	Electronic card failure inverter	0.26	2019	6	15
2019	Junio	25	25.4	0.25	Lack of spare parts	530	Electronic card failure inverter	0.09	2019	6	15
2019	Junio	25	25.4	0.5	Lack of spare parts	530	Electronic card failure inverter	0.11	2019	6	15
2019	Junio	25	25.4	1.75	Lack of spare parts	530	Electronic card failure inverter	0.25	2019	6	14
2019	Junio	25	25.4	0.25	Lack of spare parts	530	Electronic card failure inverter	0.07	2019	6	14
2019	Junio	25	25.4	0.75	Lack of spare parts	530	Electronic card failure inverter	0.07	2019	6	13
2019	Junio	25	25.4	1.25	Lack of spare parts	530	Electronic card failure inverter	0.2	2019	6	13
2019	Junio	25	25.4	0.5	Lack of spare parts	530	Electronic card failure inverter	0.21	2019	6	13
2019	Junio	25	25.4	0	Lack of spare parts	530	Electronic card failure inverter	0.02	2019	6	13
2019	Junio	25	25.4	1	Lack of spare parts	530	Electronic card failure inverter	0.13	2019	6	12
2019	Junio	25	25.4	0	Lack of spare parts	530	Electronic card failure inverter	0.02	2019	6	11
2019	Junio	25	25.4	0.5	Lack of spare parts	530	Electronic card failure inverter	0.04	2019	6	7
2019	Junio	25	25.4	0.75	Lack of spare parts	530	Electronic card failure inverter	0.12	2019	6	6
2019	Junio	25	25.4	0.75	Lack of spare parts	530	Electronic card failure inverter	0.11	2019	6	5
2019	Junio	25	25.4	1	Lack of spare parts	530	Electronic card failure inverter	0.15	2019	6	4
2019	Junio	25	25.4	0.75	Lack of spare parts	530	Electronic card failure inverter	0.13	2019	6	3
2019	Junio	25	25.4	1	Lack of spare parts	530	Electronic card failure inverter	0.13	2019	6	2
2019	Junio	25	25.4	1	Lack of spare parts	530	Electronic card failure inverter	0.13	2019	6	1
2019	Junio	24	24.2	0.75	Lack of spare parts	530	Electronic card failure inverter	0.07	2019	6	30
2019	Junio	24	24.2	0.75	Lack of spare parts	530	Electronic card failure inverter	0.15	2019	6	30
2019	Junio	24	24.2	0	Lack of spare parts	530	Electronic card failure inverter	0.05	2019	6	30
2019	Junio	24	24.2	0.5	Lack of spare parts	530	Electronic card failure inverter	0.05	2019	6	29
2019	Junio	24	24.2	0.5	Lack of spare parts	530	Electronic card failure inverter	0.07	2019	6	28
2019	Junio	24	24.2	0.75	Lack of spare parts	530	Electronic card failure inverter	0.09	2019	6	27
2019	Junio	24	24.2	0.75	Lack of spare parts	530	Electronic card failure inverter	0.07	2019	6	26
2019	Junio	24	24.2	0.75	Lack of spare parts	530	Electronic card failure inverter	0.09	2019	6	23
2019	Junio	24	24.2	3.25	Lack of spare parts	530	Electronic card failure inverter	0.5	2019	6	22
2019	Junio	24	24.2	0.75	Lack of spare parts	530	Electronic card failure inverter	0.08	2019	6	21
2019	Junio	24	24.2	0.5	Lack of spare parts	530	Electronic card failure inverter	0.06	2019	6	20
2019	Junio	24	24.2	0.5	Lack of spare parts	530	Electronic card failure inverter	0.07	2019	6	19
2019	Junio	24	24.2	0.75	Lack of spare parts	530	Electronic card failure inverter	0.08	2019	6	18
2019	Junio	24	24.2	0.25	Lack of spare parts	530	Electronic card failure inverter	0.06	2019	6	16
2019	Junio	24	24.2	3.25	Lack of spare parts	530	Electronic card failure inverter	0.91	2019	6	16
2019	Junio	24	24.2	0	Lack of spare parts	530	Electronic card failure inverter	0.02	2019	6	15
2019	Junio	24	24.2	0.5	Lack of spare parts	530	Electronic card failure inverter	0.13	2019	6	15
2019	Junio	24	24.2	0	Lack of spare parts	530	Electronic card failure inverter	0.06	2019	6	15
2019	Junio	24	24.2	0.25	Lack of spare parts	530	Electronic card failure inverter	0.08	2019	6	15
2019	Junio	24	24.2	0	Lack of spare parts	530	Electronic card failure inverter	0.03	2019	6	15
2019	Junio	24	24.2	0	Lack of spare parts	530	Electronic card failure inverter	0.03	2019	6	15
2019	Junio	24	24.2	1.5	Lack of spare parts	530	Electronic card failure inverter	0.24	2019	6	14
2019	Junio	24	24.2	0.5	Lack of spare parts	530	Electronic card failure inverter	0.11	2019	6	14
2019	Junio	24	24.2	0.25	Lack of spare parts	530	Electronic card failure inverter	0.04	2019	6	13
2019	Junio	24	24.2	0.25	Lack of spare parts	530	Electronic card failure inverter	0.07	2019	6	13
2019	Junio	24	24.2	0.25	Lack of spare parts	530	Electronic card failure inverter	0.07	2019	6	13
2019	Junio	24	24.2	0.5	Lack of spare parts	530	Electronic card failure inverter	0.19	2019	6	13
2019	Junio	24	24.2	0	Lack of spare parts	530	Electronic card failure inverter	0.02	2019	6	11
2019	Junio	24	24.2	0.25	Lack of spare parts	530	Electronic card failure inverter	0.04	2019	6	6
2019	Junio	24	24.2	0.25	Lack of spare parts	530	Electronic card failure inverter	0.04	2019	6	5
2019	Junio	24	24.2	0	Lack of spare parts	530	Electronic card failure inverter	0.02	2019	6	1
2019	Junio	24	24.1	1.25	Lack of spare parts	530	Electronic card failure inverter	0.2	2019	6	30
2019	Junio	24	24.1	0.25	Lack of spare parts	530	Electronic card failure inverter	0.03	2019	6	28
2019	Junio	24	24.1	0.5	Lack of spare parts	530	Electronic card failure inverter	0.04	2019	6	27
2019	Junio	24	24.1	0.25	Lack of spare parts	530	Electronic card failure inverter	0.06	2019	6	16
2019	Junio	24	24.1	2.75	Lack of spare parts	530	Electronic card failure inverter	0.84	2019	6	16
2019	Junio	24	24.1	0	Lack of spare parts	530	Electronic card failure inverter	0.07	2019	6	16
2019	Junio	24	24.1	0	Lack of spare parts	530	Electronic card failure inverter	0.02	2019	6	15
2019	Junio	24	24.1	0.75	Lack of spare parts	530	Electronic card failure inverter	0.15	2019	6	15
2019	Junio	24	24.1	0	Lack of spare parts	530	Electronic card failure inverter	0.06	2019	6	15
2019	Junio	24	24.1	0.75	Lack of spare parts	530	Electronic card failure inverter	0.13	2019	6	15
2019	Junio	24	24.1	0.25	Lack of spare parts	530	Electronic card failure inverter	0.05	2019	6	15
2019	Junio	24	24.1	0.25	Lack of spare parts	530	Electronic card failure inverter	0.05	2019	6	15
2019	Junio	24	24.1	1	Lack of spare parts	530	Electronic card failure inverter	0.22	2019	6	14
2019	Junio	24	24.1	0.75	Lack of spare parts	530	Electronic card failure inverter	0.15	2019	6	14
2019	Junio	24	24.1	0.5	Lack of spare parts	530	Electronic card failure inverter	0.06	2019	6	13
2019	Junio	24	24.1	1.25	Lack of spare parts	530	Electronic card failure inverter	0.19	2019	6	13
2019	Junio	24	24.1	0.5	Lack of spare parts	530	Electronic card failure inverter	0.22	2019	6	13
2019	Junio	24	24.1	0	Lack of spare parts	530	Electronic card failure inverter	0.02	2019	6	13
2019	Junio	24	24.1	0	Lack of spare parts	530	Electronic card failure inverter	0.02	2019	6	11
2019	Junio	24	24.1	0	Lack of spare parts	530	Electronic card failure inverter	0.05	2019	6	1
2019	Junio	22	22.3	1.25	Lack of spare parts	530	Electronic card failure inverter	0.19	2019	6	30
2019	Junio	22	22.3	0.25	Lack of spare parts	530	Electronic card failure inverter	0.06	2019	6	16
2019	Junio	22	22.3	3.25	Lack of spare parts	530	Electronic card failure inverter	0.78	2019	6	16
2019	Junio	22	22.3	0	Lack of spare parts	530	Electronic card failure inverter	0.03	2019	6	15
2019	Junio	22	22.3	0.5	Lack of spare parts	530	Electronic card failure inverter	0.13	2019	6	15
2019	Junio	22	22.3	0.25	Lack of spare parts	530	Electronic card failure inverter	0.09	2019	6	15
2019	Junio	22	22.3	0.25	Lack of spare parts	530	Electronic card failure inverter	0.09	2019	6	15
2019	Junio	22	22.3	1	Lack of spare parts	530	Electronic card failure inverter	0.17	2019	6	14
2019	Junio	22	22.3	0.5	Lack of spare parts	530	Electronic card failure inverter	0.12	2019	6	14
2019	Junio	22	22.3	0.25	Lack of spare parts	530	Electronic card failure inverter	0.05	2019	6	13
2019	Junio	22	22.3	0.5	Lack of spare parts	530	Electronic card failure inverter	0.1	2019	6	13
2019	Junio	22	22.3	0.25	Lack of spare parts	530	Electronic card failure inverter	0.09	2019	6	13
2019	Junio	22	22.3	0.5	Lack of spare parts	530	Electronic card failure inverter	0.18	2019	6	13
2019	Junio	22	22.3	0	Lack of spare parts	530	Electronic card failure inverter	0.03	2019	6	13
2019	Junio	22	22.3	0	Lack of spare parts	530	Electronic card failure inverter	0.03	2019	6	13
2019	Junio	22	22.3	0	Lack of spare parts	530	Electronic card failure inverter	0.02	2019	6	10
2019	Junio	2	2.2	0	Lack of spare parts	530	Electronic card failure inverter	0.09	2019	6	30
2019	Junio	2	2.2	0.25	Lack of spare parts	530	Electronic card failure inverter	0.06	2019	6	30
2019	Junio	2	2.2	0	Lack of spare parts	530	Electronic card failure inverter	0.06	2019	6	28
2019	Junio	2	2.2	0.5	Lack of spare parts	530	Electronic card failure inverter	0.1	2019	6	18
2019	Junio	2	2.2	0.25	Lack of spare parts	530	Electronic card failure inverter	0.07	2019	6	16
2019	Junio	2	2.2	2.75	Lack of spare parts	530	Electronic card failure inverter	0.87	2019	6	16
2019	Junio	2	2.2	0	Lack of spare parts	530	Electronic card failure inverter	0.07	2019	6	16
2019	Junio	2	2.2	0.5	Lack of spare parts	530	Electronic card failure inverter	0.12	2019	6	15
2019	Junio	2	2.2	1.25	Lack of spare parts	530	Electronic card failure inverter	0.27	2019	6	15
2019	Junio	2	2.2	0.25	Lack of spare parts	530	Electronic card failure inverter	0.08	2019	6	15
2019	Junio	2	2.2	0	Lack of spare parts	530	Electronic card failure inverter	0.03	2019	6	15
2019	Junio	2	2.2	0.5	Lack of spare parts	530	Electronic card failure inverter	0.13	2019	6	15
2019	Junio	2	2.2	0	Lack of spare parts	530	Electronic card failure inverter	0.04	2019	6	15
2019	Junio	2	2.2	1	Lack of spare parts	530	Electronic card failure inverter	0.2	2019	6	14
2019	Junio	2	2.2	0.25	Lack of spare parts	530	Electronic card failure inverter	0.05	2019	6	14
2019	Junio	2	2.2	0.75	Lack of spare parts	530	Electronic card failure inverter	0.08	2019	6	13
2019	Junio	2	2.2	1.25	Lack of spare parts	530	Electronic card failure inverter	0.22	2019	6	13
2019	Junio	2	2.2	0.25	Lack of spare parts	530	Electronic card failure inverter	0.12	2019	6	13
2019	Junio	2	2.2	0	Lack of spare parts	530	Electronic card failure inverter	0.02	2019	6	10
2019	Junio	2	2.1	0	Lack of spare parts	530	Electronic card failure inverter	0.07	2019	6	30
2019	Junio	2	2.1	0.25	Lack of spare parts	530	Electronic card failure inverter	0.06	2019	6	30
2019	Junio	2	2.1	0	Lack of spare parts	530	Electronic card failure inverter	0.04	2019	6	28
2019	Junio	2	2.1	0.75	Lack of spare parts	530	Electronic card failure inverter	0.14	2019	6	18
2019	Junio	2	2.1	0.25	Lack of spare parts	530	Electronic card failure inverter	0.08	2019	6	16
2019	Junio	2	2.1	2.75	Lack of spare parts	530	Electronic card failure inverter	0.77	2019	6	16
2019	Junio	2	2.1	0	Lack of spare parts	530	Electronic card failure inverter	0.06	2019	6	16
2019	Junio	2	2.1	0.5	Lack of spare parts	530	Electronic card failure inverter	0.11	2019	6	15
2019	Junio	2	2.1	1.25	Lack of spare parts	530	Electronic card failure inverter	0.25	2019	6	15
2019	Junio	2	2.1	0.25	Lack of spare parts	530	Electronic card failure inverter	0.08	2019	6	15
2019	Junio	2	2.1	0	Lack of spare parts	530	Electronic card failure inverter	0.03	2019	6	15
2019	Junio	2	2.1	0.5	Lack of spare parts	530	Electronic card failure inverter	0.12	2019	6	15
2019	Junio	2	2.1	0	Lack of spare parts	530	Electronic card failure inverter	0.04	2019	6	15
2019	Junio	2	2.1	0.25	Lack of spare parts	530	Electronic card failure inverter	0.05	2019	6	14
2019	Junio	2	2.1	1.25	Lack of spare parts	530	Electronic card failure inverter	0.24	2019	6	14
2019	Junio	2	2.1	0.75	Lack of spare parts	530	Electronic card failure inverter	0.08	2019	6	13
2019	Junio	2	2.1	1.25	Lack of spare parts	530	Electronic card failure inverter	0.2	2019	6	13
2019	Junio	2	2.1	0.5	Lack of spare parts	530	Electronic card failure inverter	0.11	2019	6	13
2019	Junio	2	2.1	0	Lack of spare parts	530	Electronic card failure inverter	0.02	2019	6	10
2019	Junio	2	2.1	0.25	Lack of spare parts	530	Electronic card failure inverter	0.05	2019	6	6
2019	Junio	18	18.1	0.75	Lack of spare parts	530	Electronic card failure inverter	0.08	2019	6	30
2019	Junio	18	18.1	1	Lack of spare parts	530	Electronic card failure inverter	0.16	2019	6	30
2019	Junio	18	18.1	1	Lack of spare parts	530	Electronic card failure inverter	0.11	2019	6	29
2019	Junio	18	18.1	0.75	Lack of spare parts	530	Electronic card failure inverter	0.09	2019	6	28
2019	Junio	18	18.1	0	Lack of spare parts	530	Electronic card failure inverter	0.02	2019	6	28
2019	Junio	18	18.1	0.75	Lack of spare parts	530	Electronic card failure inverter	0.1	2019	6	27
2019	Junio	18	18.1	1	Lack of spare parts	530	Electronic card failure inverter	0.12	2019	6	26
2019	Junio	18	18.1	1	Lack of spare parts	530	Electronic card failure inverter	0.12	2019	6	25
2019	Junio	18	18.1	1	Lack of spare parts	530	Electronic card failure inverter	0.12	2019	6	24
2019	Junio	18	18.1	1	Lack of spare parts	530	Electronic card failure inverter	0.13	2019	6	23
2019	Junio	18	18.1	1	Lack of spare parts	530	Electronic card failure inverter	0.12	2019	6	22
2019	Junio	18	18.1	1	Lack of spare parts	530	Electronic card failure inverter	0.13	2019	6	21
2019	Junio	18	18.1	1	Lack of spare parts	530	Electronic card failure inverter	0.11	2019	6	20
2019	Junio	18	18.1	1	Lack of spare parts	530	Electronic card failure inverter	0.12	2019	6	19
2019	Junio	18	18.1	1	Lack of spare parts	530	Electronic card failure inverter	0.12	2019	6	18
2019	Junio	18	18.1	1	Lack of spare parts	530	Electronic card failure inverter	0.14	2019	6	17
2019	Junio	18	18.1	0.25	Lack of spare parts	530	Electronic card failure inverter	0.07	2019	6	16
2019	Junio	18	18.1	2.25	Lack of spare parts	530	Electronic card failure inverter	0.64	2019	6	16
2019	Junio	18	18.1	0	Lack of spare parts	530	Electronic card failure inverter	0.05	2019	6	16
2019	Junio	18	18.1	0.25	Lack of spare parts	530	Electronic card failure inverter	0.08	2019	6	15
2019	Junio	18	18.1	0.5	Lack of spare parts	530	Electronic card failure inverter	0.12	2019	6	15
2019	Junio	18	18.1	0.25	Lack of spare parts	530	Electronic card failure inverter	0.1	2019	6	15
2019	Junio	18	18.1	0.25	Lack of spare parts	530	Electronic card failure inverter	0.06	2019	6	15
2019	Junio	18	18.1	0.25	Lack of spare parts	530	Electronic card failure inverter	0.06	2019	6	15
2019	Junio	18	18.1	2	Lack of spare parts	530	Electronic card failure inverter	0.28	2019	6	14
2019	Junio	18	18.1	1	Lack of spare parts	530	Electronic card failure inverter	0.09	2019	6	13
2019	Junio	18	18.1	0	Lack of spare parts	530	Electronic card failure inverter	0.01	2019	6	13
2019	Junio	18	18.1	0.25	Lack of spare parts	530	Electronic card failure inverter	0.06	2019	6	13
2019	Junio	18	18.1	0.5	Lack of spare parts	530	Electronic card failure inverter	0.1	2019	6	13
2019	Junio	18	18.1	0.25	Lack of spare parts	530	Electronic card failure inverter	0.13	2019	6	13
2019	Junio	18	18.1	0	Lack of spare parts	530	Electronic card failure inverter	0.02	2019	6	11
2019	Junio	18	18.1	0.5	Lack of spare parts	530	Electronic card failure inverter	0.07	2019	6	10
2019	Junio	18	18.1	0	Lack of spare parts	530	Electronic card failure inverter	0.02	2019	6	10
2019	Junio	18	18.1	0.5	Lack of spare parts	530	Electronic card failure inverter	0.05	2019	6	9
2019	Junio	18	18.1	0.25	Lack of spare parts	530	Electronic card failure inverter	0.05	2019	6	8
2019	Junio	18	18.1	0.75	Lack of spare parts	530	Electronic card failure inverter	0.09	2019	6	7
2019	Junio	18	18.1	0.5	Lack of spare parts	530	Electronic card failure inverter	0.05	2019	6	6
2019	Junio	18	18.1	0	Lack of spare parts	530	Electronic card failure inverter	0.02	2019	6	5
2019	Junio	18	18.1	0.5	Lack of spare parts	530	Electronic card failure inverter	0.06	2019	6	4
2019	Junio	18	18.1	0.75	Lack of spare parts	530	Electronic card failure inverter	0.07	2019	6	3
2019	Junio	18	18.1	0.75	Lack of spare parts	530	Electronic card failure inverter	0.07	2019	6	2
2019	Junio	18	18.1	0.25	Lack of spare parts	530	Electronic card failure inverter	0.03	2019	6	1
2019	Junio	14	14.4	1	Lack of spare parts	530	Electronic card failure inverter	0.23	2019	6	30
2019	Junio	14	14.4	0	Lack of spare parts	530	Electronic card failure inverter	0.03	2019	6	28
2019	Junio	14	14.4	0.25	Lack of spare parts	530	Electronic card failure inverter	0.05	2019	6	16
2019	Junio	14	14.4	3.25	Lack of spare parts	530	Electronic card failure inverter	0.83	2019	6	16
2019	Junio	14	14.4	0	Lack of spare parts	530	Electronic card failure inverter	0.03	2019	6	15
2019	Junio	14	14.4	0.5	Lack of spare parts	530	Electronic card failure inverter	0.12	2019	6	15
2019	Junio	14	14.4	0.25	Lack of spare parts	530	Electronic card failure inverter	0.11	2019	6	15
2019	Junio	14	14.4	0.25	Lack of spare parts	530	Electronic card failure inverter	0.07	2019	6	15
2019	Junio	14	14.4	0.5	Lack of spare parts	530	Electronic card failure inverter	0.08	2019	6	15
2019	Junio	14	14.4	1	Lack of spare parts	530	Electronic card failure inverter	0.18	2019	6	14
2019	Junio	14	14.4	0.25	Lack of spare parts	530	Electronic card failure inverter	0.06	2019	6	14
2019	Junio	14	14.4	0.5	Lack of spare parts	530	Electronic card failure inverter	0.08	2019	6	13
2019	Junio	14	14.4	0	Lack of spare parts	530	Electronic card failure inverter	0.01	2019	6	13
2019	Junio	14	14.4	0.5	Lack of spare parts	530	Electronic card failure inverter	0.08	2019	6	13
2019	Junio	14	14.4	0.25	Lack of spare parts	530	Electronic card failure inverter	0.08	2019	6	13
2019	Junio	14	14.4	0.5	Lack of spare parts	530	Electronic card failure inverter	0.15	2019	6	13
2019	Junio	14	14.4	0	Lack of spare parts	530	Electronic card failure inverter	0.02	2019	6	13
2019	Junio	14	14.4	0	Lack of spare parts	530	Electronic card failure inverter	0.03	2019	6	10
2019	Junio	14	14.3	1.25	Lack of spare parts	530	Electronic card failure inverter	0.24	2019	6	30
2019	Junio	14	14.3	0	Lack of spare parts	530	Electronic card failure inverter	0.02	2019	6	29
2019	Junio	14	14.3	0	Lack of spare parts	530	Electronic card failure inverter	0.04	2019	6	28
2019	Junio	14	14.3	0	Lack of spare parts	530	Electronic card failure inverter	0.02	2019	6	26
2019	Junio	14	14.3	0.25	Lack of spare parts	530	Electronic card failure inverter	0.03	2019	6	19
2019	Junio	14	14.3	0	Lack of spare parts	530	Electronic card failure inverter	0.02	2019	6	18
2019	Junio	14	14.3	0.25	Lack of spare parts	530	Electronic card failure inverter	0.06	2019	6	16
2019	Junio	14	14.3	3.25	Lack of spare parts	530	Electronic card failure inverter	0.82	2019	6	16
2019	Junio	14	14.3	0	Lack of spare parts	530	Electronic card failure inverter	0.03	2019	6	15
2019	Junio	14	14.3	0.5	Lack of spare parts	530	Electronic card failure inverter	0.13	2019	6	15
2019	Junio	14	14.3	0.25	Lack of spare parts	530	Electronic card failure inverter	0.12	2019	6	15
2019	Junio	14	14.3	0.5	Lack of spare parts	530	Electronic card failure inverter	0.1	2019	6	15
2019	Junio	14	14.3	0.5	Lack of spare parts	530	Electronic card failure inverter	0.09	2019	6	15
2019	Junio	14	14.3	0	Lack of spare parts	530	Electronic card failure inverter	0.02	2019	6	15
2019	Junio	14	14.3	1	Lack of spare parts	530	Electronic card failure inverter	0.19	2019	6	14
2019	Junio	14	14.3	0	Lack of spare parts	530	Electronic card failure inverter	0.04	2019	6	14
2019	Junio	14	14.3	0	Lack of spare parts	530	Electronic card failure inverter	0.02	2019	6	14
2019	Junio	14	14.3	0.5	Lack of spare parts	530	Electronic card failure inverter	0.08	2019	6	13
2019	Junio	14	14.3	0.25	Lack of spare parts	530	Electronic card failure inverter	0.03	2019	6	13
2019	Junio	14	14.3	1.25	Lack of spare parts	530	Electronic card failure inverter	0.19	2019	6	13
2019	Junio	14	14.3	0.5	Lack of spare parts	530	Electronic card failure inverter	0.15	2019	6	13
2019	Junio	14	14.3	0	Lack of spare parts	530	Electronic card failure inverter	0.02	2019	6	13
2019	Junio	14	14.3	0	Lack of spare parts	530	Electronic card failure inverter	0.03	2019	6	10
2019	Junio	14	14.3	0	Lack of spare parts	530	Electronic card failure inverter	0.02	2019	6	7
2019	Junio	14	14.3	0.25	Lack of spare parts	530	Electronic card failure inverter	0.03	2019	6	6
2019	Junio	14	14.3	0.25	Lack of spare parts	530	Electronic card failure inverter	0.03	2019	6	4
2019	Junio	14	14.3	0	Lack of spare parts	530	Electronic card failure inverter	0.02	2019	6	1
2019	Junio	13	13.4	1.25	Lack of spare parts	530	Electronic card failure inverter	0.26	2019	6	30
2019	Junio	13	13.4	0	Lack of spare parts	530	Electronic card failure inverter	0.02	2019	6	28
2019	Junio	13	13.4	0.25	Lack of spare parts	530	Electronic card failure inverter	0.06	2019	6	16
2019	Junio	13	13.4	3.25	Lack of spare parts	530	Electronic card failure inverter	0.92	2019	6	16
2019	Junio	13	13.4	0	Lack of spare parts	530	Electronic card failure inverter	0.03	2019	6	15
2019	Junio	13	13.4	0.5	Lack of spare parts	530	Electronic card failure inverter	0.12	2019	6	15
2019	Junio	13	13.4	0.25	Lack of spare parts	530	Electronic card failure inverter	0.12	2019	6	15
2019	Junio	13	13.4	0.25	Lack of spare parts	530	Electronic card failure inverter	0.07	2019	6	15
2019	Junio	13	13.4	0.5	Lack of spare parts	530	Electronic card failure inverter	0.09	2019	6	15
2019	Junio	13	13.4	1	Lack of spare parts	530	Electronic card failure inverter	0.19	2019	6	14
2019	Junio	13	13.4	0	Lack of spare parts	530	Electronic card failure inverter	0.03	2019	6	14
2019	Junio	13	13.4	0.5	Lack of spare parts	530	Electronic card failure inverter	0.08	2019	6	13
2019	Junio	13	13.4	0.25	Lack of spare parts	530	Electronic card failure inverter	0.03	2019	6	13
2019	Junio	13	13.4	1.25	Lack of spare parts	530	Electronic card failure inverter	0.22	2019	6	13
2019	Junio	13	13.4	0.5	Lack of spare parts	530	Electronic card failure inverter	0.19	2019	6	13
2019	Junio	13	13.4	0	Lack of spare parts	530	Electronic card failure inverter	0.03	2019	6	10
2019	Junio	13	13.4	0.25	Lack of spare parts	530	Electronic card failure inverter	0.03	2019	6	4
2019	Junio	13	13.4	0	Lack of spare parts	530	Electronic card failure inverter	0.01	2019	6	1
2019	Junio	13	13.2	1	Lack of spare parts	530	Electronic card failure inverter	0.18	2019	6	30
2019	Junio	13	13.2	0	Lack of spare parts	530	Electronic card failure inverter	0.05	2019	6	28
2019	Junio	13	13.2	0.25	Lack of spare parts	530	Electronic card failure inverter	0.06	2019	6	16
2019	Junio	13	13.2	2.25	Lack of spare parts	530	Electronic card failure inverter	0.72	2019	6	16
2019	Junio	13	13.2	0	Lack of spare parts	530	Electronic card failure inverter	0.05	2019	6	16
2019	Junio	13	13.2	0	Lack of spare parts	530	Electronic card failure inverter	0.06	2019	6	16
2019	Junio	13	13.2	0	Lack of spare parts	530	Electronic card failure inverter	0.02	2019	6	15
2019	Junio	13	13.2	0.25	Lack of spare parts	530	Electronic card failure inverter	0.09	2019	6	15
2019	Junio	13	13.2	0.25	Lack of spare parts	530	Electronic card failure inverter	0.1	2019	6	15
2019	Junio	13	13.2	0	Lack of spare parts	530	Electronic card failure inverter	0.03	2019	6	15
2019	Junio	13	13.2	0.5	Lack of spare parts	530	Electronic card failure inverter	0.1	2019	6	15
2019	Junio	13	13.2	1.25	Lack of spare parts	530	Electronic card failure inverter	0.22	2019	6	14
2019	Junio	13	13.2	0.5	Lack of spare parts	530	Electronic card failure inverter	0.08	2019	6	13
2019	Junio	13	13.2	1.25	Lack of spare parts	530	Electronic card failure inverter	0.24	2019	6	13
2019	Junio	13	13.2	0.5	Lack of spare parts	530	Electronic card failure inverter	0.2	2019	6	13
2019	Junio	13	13.2	0	Lack of spare parts	530	Electronic card failure inverter	0.02	2019	6	10
2019	Junio	12	12.2	0.25	Lack of spare parts	530	Electronic card failure inverter	0.11	2019	6	30
2019	Junio	12	12.2	0.25	Lack of spare parts	530	Electronic card failure inverter	0.05	2019	6	30
2019	Junio	12	12.2	0	Lack of spare parts	530	Electronic card failure inverter	0.03	2019	6	28
2019	Junio	12	12.2	0.25	Lack of spare parts	530	Electronic card failure inverter	0.06	2019	6	16
2019	Junio	12	12.2	2.75	Lack of spare parts	530	Electronic card failure inverter	0.84	2019	6	16
2019	Junio	12	12.2	0	Lack of spare parts	530	Electronic card failure inverter	0.06	2019	6	16
2019	Junio	12	12.2	0	Lack of spare parts	530	Electronic card failure inverter	0.04	2019	6	15
2019	Junio	12	12.2	0.5	Lack of spare parts	530	Electronic card failure inverter	0.11	2019	6	15
2019	Junio	12	12.2	0.25	Lack of spare parts	530	Electronic card failure inverter	0.08	2019	6	15
2019	Junio	12	12.2	0.5	Lack of spare parts	530	Electronic card failure inverter	0.08	2019	6	15
2019	Junio	12	12.2	0.5	Lack of spare parts	530	Electronic card failure inverter	0.11	2019	6	15
2019	Junio	12	12.2	1.25	Lack of spare parts	530	Electronic card failure inverter	0.23	2019	6	14
2019	Junio	12	12.2	0.5	Lack of spare parts	530	Electronic card failure inverter	0.08	2019	6	13
2019	Junio	12	12.2	1.5	Lack of spare parts	530	Electronic card failure inverter	0.22	2019	6	13
2019	Junio	12	12.2	0.5	Lack of spare parts	530	Electronic card failure inverter	0.16	2019	6	13
2019	Junio	12	12.2	0	Lack of spare parts	530	Electronic card failure inverter	0.03	2019	6	10
2019	Junio	12	12.2	0.25	Lack of spare parts	530	Electronic card failure inverter	0.03	2019	6	6
2019	Junio	12	12.2	0	Lack of spare parts	530	Electronic card failure inverter	0.02	2019	6	5
2019	Junio	11	11.1	0.25	Lack of spare parts	530	Electronic card failure inverter	0.04	2019	6	30
2019	Junio	11	11.1	0.25	Lack of spare parts	530	Electronic card failure inverter	0.12	2019	6	30
2019	Junio	11	11.1	0.25	Lack of spare parts	530	Electronic card failure inverter	0.06	2019	6	30
2019	Junio	11	11.1	0.5	Lack of spare parts	530	Electronic card failure inverter	0.05	2019	6	29
2019	Junio	11	11.1	0.25	Lack of spare parts	530	Electronic card failure inverter	0.06	2019	6	28
2019	Junio	11	11.1	0	Lack of spare parts	530	Electronic card failure inverter	0.05	2019	6	28
2019	Junio	11	11.1	0.75	Lack of spare parts	530	Electronic card failure inverter	0.07	2019	6	27
2019	Junio	11	11.1	0.5	Lack of spare parts	530	Electronic card failure inverter	0.05	2019	6	26
2019	Junio	11	11.1	0.75	Lack of spare parts	530	Electronic card failure inverter	0.08	2019	6	23
2019	Junio	11	11.1	0.5	Lack of spare parts	530	Electronic card failure inverter	0.06	2019	6	21
2019	Junio	11	11.1	0	Lack of spare parts	530	Electronic card failure inverter	0.02	2019	6	20
2019	Junio	11	11.1	0.5	Lack of spare parts	530	Electronic card failure inverter	0.06	2019	6	19
2019	Junio	11	11.1	0.5	Lack of spare parts	530	Electronic card failure inverter	0.05	2019	6	18
2019	Junio	11	11.1	0.25	Lack of spare parts	530	Electronic card failure inverter	0.08	2019	6	16
2019	Junio	11	11.1	2.75	Lack of spare parts	530	Electronic card failure inverter	0.87	2019	6	16
2019	Junio	11	11.1	0	Lack of spare parts	530	Electronic card failure inverter	0.07	2019	6	16
2019	Junio	11	11.1	0.5	Lack of spare parts	530	Electronic card failure inverter	0.1	2019	6	15
2019	Junio	11	11.1	0.5	Lack of spare parts	530	Electronic card failure inverter	0.12	2019	6	15
2019	Junio	11	11.1	0.25	Lack of spare parts	530	Electronic card failure inverter	0.08	2019	6	15
2019	Junio	11	11.1	0.5	Lack of spare parts	530	Electronic card failure inverter	0.08	2019	6	15
2019	Junio	11	11.1	0.5	Lack of spare parts	530	Electronic card failure inverter	0.12	2019	6	15
2019	Junio	11	11.1	1.25	Lack of spare parts	530	Electronic card failure inverter	0.25	2019	6	14
2019	Junio	11	11.1	0.75	Lack of spare parts	530	Electronic card failure inverter	0.08	2019	6	13
2019	Junio	11	11.1	0	Lack of spare parts	530	Electronic card failure inverter	0.01	2019	6	13
2019	Junio	11	11.1	1.5	Lack of spare parts	530	Electronic card failure inverter	0.26	2019	6	13
2019	Junio	11	11.1	0.5	Lack of spare parts	530	Electronic card failure inverter	0.19	2019	6	13
2019	Junio	11	11.1	0	Lack of spare parts	530	Electronic card failure inverter	0.01	2019	6	11
2019	Junio	11	11.1	0	Lack of spare parts	530	Electronic card failure inverter	0.02	2019	6	10
2019	Junio	1	1.2	0	Lack of spare parts	530	Electronic card failure inverter	0.02	2019	6	30
2019	Junio	1	1.2	0.25	Lack of spare parts	530	Electronic card failure inverter	0.1	2019	6	30
2019	Junio	1	1.2	0.25	Lack of spare parts	530	Electronic card failure inverter	0.07	2019	6	30
2019	Junio	1	1.2	0	Lack of spare parts	530	Electronic card failure inverter	0.03	2019	6	28
2019	Junio	1	1.2	0	Lack of spare parts	530	Electronic card failure inverter	0.03	2019	6	28
2019	Junio	1	1.2	0	Lack of spare parts	530	Electronic card failure inverter	0.02	2019	6	23
2019	Junio	1	1.2	1	Lack of spare parts	530	Electronic card failure inverter	0.18	2019	6	19
2019	Junio	1	1.2	0.25	Lack of spare parts	530	Electronic card failure inverter	0.08	2019	6	16
2019	Junio	1	1.2	2.75	Lack of spare parts	530	Electronic card failure inverter	0.86	2019	6	16
2019	Junio	1	1.2	0	Lack of spare parts	530	Electronic card failure inverter	0.09	2019	6	16
2019	Junio	1	1.2	0.5	Lack of spare parts	530	Electronic card failure inverter	0.12	2019	6	15
2019	Junio	1	1.2	1.25	Lack of spare parts	530	Electronic card failure inverter	0.26	2019	6	15
2019	Junio	1	1.2	0.25	Lack of spare parts	530	Electronic card failure inverter	0.08	2019	6	15
2019	Junio	1	1.2	0	Lack of spare parts	530	Electronic card failure inverter	0.03	2019	6	15
2019	Junio	1	1.2	0.5	Lack of spare parts	530	Electronic card failure inverter	0.13	2019	6	15
2019	Junio	1	1.2	0	Lack of spare parts	530	Electronic card failure inverter	0.05	2019	6	15
2019	Junio	1	1.2	1.25	Lack of spare parts	530	Electronic card failure inverter	0.23	2019	6	14
2019	Junio	1	1.2	0.25	Lack of spare parts	530	Electronic card failure inverter	0.05	2019	6	14
2019	Junio	1	1.2	0.75	Lack of spare parts	530	Electronic card failure inverter	0.09	2019	6	13
2019	Junio	1	1.2	1.25	Lack of spare parts	530	Electronic card failure inverter	0.22	2019	6	13
2019	Junio	1	1.2	0.25	Lack of spare parts	530	Electronic card failure inverter	0.12	2019	6	13
2019	Junio	1	1.2	0	Lack of spare parts	530	Electronic card failure inverter	0.02	2019	6	11
2019	Junio	1	1.2	0	Lack of spare parts	530	Electronic card failure inverter	0.02	2019	6	10
2019	Junio	9	9.4	0.25	Wake/Shadow effect	713	Shadow / Backtracking	0.08	2019	6	28
2019	Junio	9	9.4	0.75	Wake/Shadow effect	713	Shadow / Backtracking	0.08	2019	6	25
2019	Junio	9	9.4	0.75	Wake/Shadow effect	713	Shadow / Backtracking	0.08	2019	6	24
2019	Junio	9	9.4	0	Wake/Shadow effect	713	Shadow / Backtracking	0.02	2019	6	22
2019	Junio	9	9.4	0.25	Wake/Shadow effect	713	Shadow / Backtracking	0.05	2019	6	22
2019	Junio	9	9.4	0.75	Wake/Shadow effect	713	Shadow / Backtracking	0.08	2019	6	17
2019	Junio	9	9.4	0.25	Wake/Shadow effect	713	Shadow / Backtracking	0.04	2019	6	14
2019	Junio	9	9.4	0.25	Wake/Shadow effect	713	Shadow / Backtracking	0.03	2019	6	11
2019	Junio	9	9.4	0	Wake/Shadow effect	713	Shadow / Backtracking	0.02	2019	6	10
2019	Junio	9	9.4	0	Wake/Shadow effect	713	Shadow / Backtracking	0.01	2019	6	9
2019	Junio	9	9.4	0.25	Wake/Shadow effect	713	Shadow / Backtracking	0.03	2019	6	7
2019	Junio	9	9.4	0	Wake/Shadow effect	713	Shadow / Backtracking	0.01	2019	6	6
2019	Junio	9	9.4	0	Wake/Shadow effect	713	Shadow / Backtracking	0.01	2019	6	1
2019	Junio	9	9.3	0.75	Wake/Shadow effect	713	Shadow / Backtracking	0.13	2019	6	28
2019	Junio	9	9.3	0.75	Wake/Shadow effect	713	Shadow / Backtracking	0.07	2019	6	25
2019	Junio	9	9.3	0.75	Wake/Shadow effect	713	Shadow / Backtracking	0.07	2019	6	24
2019	Junio	9	9.3	0	Wake/Shadow effect	713	Shadow / Backtracking	0.01	2019	6	22
2019	Junio	9	9.3	0.25	Wake/Shadow effect	713	Shadow / Backtracking	0.04	2019	6	22
2019	Junio	9	9.3	0.75	Wake/Shadow effect	713	Shadow / Backtracking	0.08	2019	6	17
2019	Junio	9	9.3	0.25	Wake/Shadow effect	713	Shadow / Backtracking	0.03	2019	6	11
2019	Junio	9	9.3	0	Wake/Shadow effect	713	Shadow / Backtracking	0.02	2019	6	10
2019	Junio	9	9.2	0	Wake/Shadow effect	713	Shadow / Backtracking	0.01	2019	6	30
2019	Junio	9	9.2	0.75	Wake/Shadow effect	713	Shadow / Backtracking	0.13	2019	6	28
2019	Junio	9	9.2	0.25	Wake/Shadow effect	713	Shadow / Backtracking	0.03	2019	6	11
2019	Junio	9	9.2	0.25	Wake/Shadow effect	713	Shadow / Backtracking	0.03	2019	6	10
2019	Junio	9	9.2	0.25	Wake/Shadow effect	713	Shadow / Backtracking	0.02	2019	6	9
2019	Junio	9	9.2	0	Wake/Shadow effect	713	Shadow / Backtracking	0.01	2019	6	8
2019	Junio	9	9.1	0.25	Wake/Shadow effect	713	Shadow / Backtracking	0.07	2019	6	28
2019	Junio	9	9.1	0.5	Wake/Shadow effect	713	Shadow / Backtracking	0.05	2019	6	25
2019	Junio	9	9.1	0.5	Wake/Shadow effect	713	Shadow / Backtracking	0.05	2019	6	24
2019	Junio	9	9.1	0	Wake/Shadow effect	713	Shadow / Backtracking	0.01	2019	6	22
2019	Junio	9	9.1	0.25	Wake/Shadow effect	713	Shadow / Backtracking	0.04	2019	6	22
2019	Junio	9	9.1	0.75	Wake/Shadow effect	713	Shadow / Backtracking	0.09	2019	6	17
2019	Junio	9	9.1	0	Wake/Shadow effect	713	Shadow / Backtracking	0.01	2019	6	14
2019	Junio	9	9.1	0.5	Wake/Shadow effect	713	Shadow / Backtracking	0.05	2019	6	12
2019	Junio	9	9.1	0	Wake/Shadow effect	713	Shadow / Backtracking	0.01	2019	6	11
2019	Junio	9	9.1	0	Wake/Shadow effect	713	Shadow / Backtracking	0.02	2019	6	10
2019	Junio	8	8.4	0.75	Wake/Shadow effect	713	Shadow / Backtracking	0.15	2019	6	28
2019	Junio	8	8.4	0	Wake/Shadow effect	713	Shadow / Backtracking	0.01	2019	6	20
2019	Junio	8	8.4	0	Wake/Shadow effect	713	Shadow / Backtracking	0.01	2019	6	18
2019	Junio	8	8.4	0	Wake/Shadow effect	713	Shadow / Backtracking	0.01	2019	6	17
2019	Junio	8	8.4	0	Wake/Shadow effect	713	Shadow / Backtracking	0.01	2019	6	7
2019	Junio	8	8.4	0	Wake/Shadow effect	713	Shadow / Backtracking	0.01	2019	6	6
2019	Junio	8	8.4	0	Wake/Shadow effect	713	Shadow / Backtracking	0.01	2019	6	6
2019	Junio	8	8.4	0	Wake/Shadow effect	713	Shadow / Backtracking	0.01	2019	6	5
2019	Junio	8	8.4	0	Wake/Shadow effect	713	Shadow / Backtracking	0.01	2019	6	3
2019	Junio	8	8.3	0	Wake/Shadow effect	713	Shadow / Backtracking	0.02	2019	6	30
2019	Junio	8	8.3	0	Wake/Shadow effect	713	Shadow / Backtracking	0.01	2019	6	30
2019	Junio	8	8.3	0	Wake/Shadow effect	713	Shadow / Backtracking	0.01	2019	6	29
2019	Junio	8	8.3	0.75	Wake/Shadow effect	713	Shadow / Backtracking	0.15	2019	6	28
2019	Junio	8	8.3	0	Wake/Shadow effect	713	Shadow / Backtracking	0.01	2019	6	27
2019	Junio	8	8.3	0.75	Wake/Shadow effect	713	Shadow / Backtracking	0.08	2019	6	25
2019	Junio	8	8.3	0.75	Wake/Shadow effect	713	Shadow / Backtracking	0.08	2019	6	24
2019	Junio	8	8.3	0	Wake/Shadow effect	713	Shadow / Backtracking	0.01	2019	6	24
2019	Junio	8	8.3	0.75	Wake/Shadow effect	713	Shadow / Backtracking	0.07	2019	6	22
2019	Junio	8	8.3	0	Wake/Shadow effect	713	Shadow / Backtracking	0.01	2019	6	21
2019	Junio	8	8.3	0	Wake/Shadow effect	713	Shadow / Backtracking	0.02	2019	6	20
2019	Junio	8	8.3	0	Wake/Shadow effect	713	Shadow / Backtracking	0.02	2019	6	18
2019	Junio	8	8.3	0.75	Wake/Shadow effect	713	Shadow / Backtracking	0.08	2019	6	17
2019	Junio	8	8.3	0	Wake/Shadow effect	713	Shadow / Backtracking	0.02	2019	6	17
2019	Junio	8	8.3	0	Wake/Shadow effect	713	Shadow / Backtracking	0.01	2019	6	15
2019	Junio	8	8.3	0.5	Wake/Shadow effect	713	Shadow / Backtracking	0.04	2019	6	12
2019	Junio	8	8.3	0.25	Wake/Shadow effect	713	Shadow / Backtracking	0.03	2019	6	11
2019	Junio	8	8.3	0.5	Wake/Shadow effect	713	Shadow / Backtracking	0.05	2019	6	10
2019	Junio	8	8.3	0	Wake/Shadow effect	713	Shadow / Backtracking	0.01	2019	6	9
2019	Junio	8	8.3	0.5	Wake/Shadow effect	713	Shadow / Backtracking	0.05	2019	6	8
2019	Junio	8	8.3	0	Wake/Shadow effect	713	Shadow / Backtracking	0.02	2019	6	7
2019	Junio	8	8.3	0	Wake/Shadow effect	713	Shadow / Backtracking	0.01	2019	6	6
2019	Junio	8	8.3	0	Wake/Shadow effect	713	Shadow / Backtracking	0.01	2019	6	5
2019	Junio	8	8.3	0	Wake/Shadow effect	713	Shadow / Backtracking	0.01	2019	6	1
2019	Junio	8	8.2	0	Wake/Shadow effect	713	Shadow / Backtracking	0.02	2019	6	30
2019	Junio	8	8.2	0	Wake/Shadow effect	713	Shadow / Backtracking	0.01	2019	6	30
2019	Junio	8	8.2	0	Wake/Shadow effect	713	Shadow / Backtracking	0.01	2019	6	29
2019	Junio	8	8.2	0.75	Wake/Shadow effect	713	Shadow / Backtracking	0.15	2019	6	28
2019	Junio	8	8.2	0	Wake/Shadow effect	713	Shadow / Backtracking	0.01	2019	6	27
2019	Junio	8	8.2	0.75	Wake/Shadow effect	713	Shadow / Backtracking	0.07	2019	6	25
2019	Junio	8	8.2	0.75	Wake/Shadow effect	713	Shadow / Backtracking	0.07	2019	6	24
2019	Junio	8	8.2	0	Wake/Shadow effect	713	Shadow / Backtracking	0.01	2019	6	24
2019	Junio	8	8.2	0.75	Wake/Shadow effect	713	Shadow / Backtracking	0.07	2019	6	22
2019	Junio	8	8.2	0	Wake/Shadow effect	713	Shadow / Backtracking	0.01	2019	6	21
2019	Junio	8	8.2	0	Wake/Shadow effect	713	Shadow / Backtracking	0.02	2019	6	20
2019	Junio	8	8.2	0	Wake/Shadow effect	713	Shadow / Backtracking	0.02	2019	6	18
2019	Junio	8	8.2	0.75	Wake/Shadow effect	713	Shadow / Backtracking	0.08	2019	6	17
2019	Junio	8	8.2	0	Wake/Shadow effect	713	Shadow / Backtracking	0.02	2019	6	17
2019	Junio	8	8.2	0	Wake/Shadow effect	713	Shadow / Backtracking	0.01	2019	6	15
2019	Junio	8	8.2	0.25	Wake/Shadow effect	713	Shadow / Backtracking	0.03	2019	6	12
2019	Junio	8	8.2	0.25	Wake/Shadow effect	713	Shadow / Backtracking	0.03	2019	6	11
2019	Junio	8	8.2	0.5	Wake/Shadow effect	713	Shadow / Backtracking	0.05	2019	6	10
2019	Junio	8	8.2	0	Wake/Shadow effect	713	Shadow / Backtracking	0.01	2019	6	9
2019	Junio	8	8.2	0	Wake/Shadow effect	713	Shadow / Backtracking	0.01	2019	6	8
2019	Junio	8	8.2	0	Wake/Shadow effect	713	Shadow / Backtracking	0.02	2019	6	7
2019	Junio	8	8.2	0	Wake/Shadow effect	713	Shadow / Backtracking	0.02	2019	6	6
2019	Junio	8	8.2	0	Wake/Shadow effect	713	Shadow / Backtracking	0.01	2019	6	5
2019	Junio	8	8.2	0	Wake/Shadow effect	713	Shadow / Backtracking	0.01	2019	6	2
2019	Junio	8	8.2	0	Wake/Shadow effect	713	Shadow / Backtracking	0.01	2019	6	1
2019	Junio	8	8.1	0.75	Wake/Shadow effect	713	Shadow / Backtracking	0.15	2019	6	28
2019	Junio	8	8.1	0	Wake/Shadow effect	713	Shadow / Backtracking	0.03	2019	6	27
2019	Junio	8	8.1	0	Wake/Shadow effect	713	Shadow / Backtracking	0.01	2019	6	20
2019	Junio	8	8.1	0	Wake/Shadow effect	713	Shadow / Backtracking	0.01	2019	6	18
2019	Junio	8	8.1	0	Wake/Shadow effect	713	Shadow / Backtracking	0.01	2019	6	17
2019	Junio	8	8.1	0	Wake/Shadow effect	713	Shadow / Backtracking	0.01	2019	6	7
2019	Junio	8	8.1	0	Wake/Shadow effect	713	Shadow / Backtracking	0.01	2019	6	6
2019	Junio	8	8.1	0	Wake/Shadow effect	713	Shadow / Backtracking	0.01	2019	6	6
2019	Junio	8	8.1	0	Wake/Shadow effect	713	Shadow / Backtracking	0.01	2019	6	5
2019	Junio	8	8.1	0	Wake/Shadow effect	713	Shadow / Backtracking	0.01	2019	6	3
2019	Junio	7	7.4	0.75	Wake/Shadow effect	713	Shadow / Backtracking	0.13	2019	6	28
2019	Junio	7	7.4	0	Wake/Shadow effect	713	Shadow / Backtracking	0.01	2019	6	18
2019	Junio	7	7.3	0	Wake/Shadow effect	713	Shadow / Backtracking	0.01	2019	6	30
2019	Junio	7	7.3	0.5	Wake/Shadow effect	713	Shadow / Backtracking	0.12	2019	6	28
2019	Junio	7	7.3	0	Wake/Shadow effect	713	Shadow / Backtracking	0.01	2019	6	27
2019	Junio	7	7.3	0	Wake/Shadow effect	713	Shadow / Backtracking	0.01	2019	6	27
2019	Junio	7	7.3	0	Wake/Shadow effect	713	Shadow / Backtracking	0.01	2019	6	25
2019	Junio	7	7.3	0	Wake/Shadow effect	713	Shadow / Backtracking	0.02	2019	6	25
2019	Junio	7	7.3	0.25	Wake/Shadow effect	713	Shadow / Backtracking	0.02	2019	6	22
2019	Junio	7	7.3	0	Wake/Shadow effect	713	Shadow / Backtracking	0.01	2019	6	21
2019	Junio	7	7.3	0.25	Wake/Shadow effect	713	Shadow / Backtracking	0.03	2019	6	20
2019	Junio	7	7.3	0	Wake/Shadow effect	713	Shadow / Backtracking	0.01	2019	6	20
2019	Junio	7	7.3	0	Wake/Shadow effect	713	Shadow / Backtracking	0.01	2019	6	19
2019	Junio	7	7.3	0	Wake/Shadow effect	713	Shadow / Backtracking	0.01	2019	6	18
2019	Junio	7	7.3	0	Wake/Shadow effect	713	Shadow / Backtracking	0.01	2019	6	18
2019	Junio	7	7.3	0.5	Wake/Shadow effect	713	Shadow / Backtracking	0.04	2019	6	17
2019	Junio	7	7.3	0	Wake/Shadow effect	713	Shadow / Backtracking	0.01	2019	6	17
2019	Junio	7	7.3	0	Wake/Shadow effect	713	Shadow / Backtracking	0.01	2019	6	15
2019	Junio	7	7.3	0	Wake/Shadow effect	713	Shadow / Backtracking	0.01	2019	6	8
2019	Junio	7	7.3	0	Wake/Shadow effect	713	Shadow / Backtracking	0.01	2019	6	7
2019	Junio	7	7.3	0	Wake/Shadow effect	713	Shadow / Backtracking	0.02	2019	6	6
2019	Junio	7	7.3	0	Wake/Shadow effect	713	Shadow / Backtracking	0.01	2019	6	6
2019	Junio	7	7.3	0.25	Wake/Shadow effect	713	Shadow / Backtracking	0.03	2019	6	5
2019	Junio	7	7.3	0.25	Wake/Shadow effect	713	Shadow / Backtracking	0.03	2019	6	3
2019	Junio	7	7.3	0.25	Wake/Shadow effect	713	Shadow / Backtracking	0.03	2019	6	2
2019	Junio	7	7.3	0	Wake/Shadow effect	713	Shadow / Backtracking	0.01	2019	6	1
2019	Junio	7	7.2	0	Wake/Shadow effect	713	Shadow / Backtracking	0.01	2019	6	30
2019	Junio	7	7.2	0	Wake/Shadow effect	713	Shadow / Backtracking	0.01	2019	6	30
2019	Junio	7	7.2	0	Wake/Shadow effect	713	Shadow / Backtracking	0.01	2019	6	29
2019	Junio	7	7.2	0.5	Wake/Shadow effect	713	Shadow / Backtracking	0.12	2019	6	28
2019	Junio	7	7.2	0	Wake/Shadow effect	713	Shadow / Backtracking	0.01	2019	6	27
2019	Junio	7	7.2	0	Wake/Shadow effect	713	Shadow / Backtracking	0.01	2019	6	27
2019	Junio	7	7.2	0	Wake/Shadow effect	713	Shadow / Backtracking	0.01	2019	6	25
2019	Junio	7	7.2	0	Wake/Shadow effect	713	Shadow / Backtracking	0.02	2019	6	25
2019	Junio	7	7.2	0	Wake/Shadow effect	713	Shadow / Backtracking	0.01	2019	6	24
2019	Junio	7	7.2	0	Wake/Shadow effect	713	Shadow / Backtracking	0.01	2019	6	24
2019	Junio	7	7.2	0	Wake/Shadow effect	713	Shadow / Backtracking	0.02	2019	6	23
2019	Junio	7	7.2	0.25	Wake/Shadow effect	713	Shadow / Backtracking	0.02	2019	6	22
2019	Junio	7	7.2	0	Wake/Shadow effect	713	Shadow / Backtracking	0.01	2019	6	21
2019	Junio	7	7.2	0	Wake/Shadow effect	713	Shadow / Backtracking	0.01	2019	6	21
2019	Junio	7	7.2	0.25	Wake/Shadow effect	713	Shadow / Backtracking	0.03	2019	6	20
2019	Junio	7	7.2	0	Wake/Shadow effect	713	Shadow / Backtracking	0.02	2019	6	20
2019	Junio	7	7.2	0	Wake/Shadow effect	713	Shadow / Backtracking	0.01	2019	6	18
2019	Junio	7	7.2	0	Wake/Shadow effect	713	Shadow / Backtracking	0.02	2019	6	18
2019	Junio	7	7.2	0.25	Wake/Shadow effect	713	Shadow / Backtracking	0.03	2019	6	17
2019	Junio	7	7.2	0	Wake/Shadow effect	713	Shadow / Backtracking	0.02	2019	6	17
2019	Junio	7	7.2	0	Wake/Shadow effect	713	Shadow / Backtracking	0.01	2019	6	15
2019	Junio	7	7.2	0	Wake/Shadow effect	713	Shadow / Backtracking	0.01	2019	6	9
2019	Junio	7	7.2	0	Wake/Shadow effect	713	Shadow / Backtracking	0.01	2019	6	8
2019	Junio	7	7.2	0	Wake/Shadow effect	713	Shadow / Backtracking	0.02	2019	6	7
2019	Junio	7	7.2	0	Wake/Shadow effect	713	Shadow / Backtracking	0.02	2019	6	6
2019	Junio	7	7.2	0	Wake/Shadow effect	713	Shadow / Backtracking	0.01	2019	6	6
2019	Junio	7	7.2	0.25	Wake/Shadow effect	713	Shadow / Backtracking	0.03	2019	6	5
2019	Junio	7	7.2	0	Wake/Shadow effect	713	Shadow / Backtracking	0.01	2019	6	5
2019	Junio	7	7.2	0	Wake/Shadow effect	713	Shadow / Backtracking	0.01	2019	6	3
2019	Junio	7	7.2	0.25	Wake/Shadow effect	713	Shadow / Backtracking	0.03	2019	6	2
2019	Junio	7	7.2	0	Wake/Shadow effect	713	Shadow / Backtracking	0.01	2019	6	2
2019	Junio	7	7.2	0	Wake/Shadow effect	713	Shadow / Backtracking	0.01	2019	6	1
2019	Junio	7	7.1	0.75	Wake/Shadow effect	713	Shadow / Backtracking	0.13	2019	6	28
2019	Junio	6	6.4	0	Wake/Shadow effect	713	Shadow / Backtracking	0.01	2019	6	30
2019	Junio	6	6.4	0.75	Wake/Shadow effect	713	Shadow / Backtracking	0.13	2019	6	28
2019	Junio	6	6.4	0	Wake/Shadow effect	713	Shadow / Backtracking	0.01	2019	6	17
2019	Junio	6	6.4	0	Wake/Shadow effect	713	Shadow / Backtracking	0.01	2019	6	5
2019	Junio	6	6.4	0.25	Wake/Shadow effect	713	Shadow / Backtracking	0.03	2019	6	3
2019	Junio	6	6.3	0	Wake/Shadow effect	713	Shadow / Backtracking	0.01	2019	6	30
2019	Junio	6	6.3	0	Wake/Shadow effect	713	Shadow / Backtracking	0.02	2019	6	29
2019	Junio	6	6.3	0.25	Wake/Shadow effect	713	Shadow / Backtracking	0.02	2019	6	28
2019	Junio	6	6.3	0.5	Wake/Shadow effect	713	Shadow / Backtracking	0.11	2019	6	28
2019	Junio	6	6.3	0	Wake/Shadow effect	713	Shadow / Backtracking	0.02	2019	6	25
2019	Junio	6	6.3	0	Wake/Shadow effect	713	Shadow / Backtracking	0.02	2019	6	23
2019	Junio	6	6.3	0	Wake/Shadow effect	713	Shadow / Backtracking	0.01	2019	6	22
2019	Junio	6	6.3	0	Wake/Shadow effect	713	Shadow / Backtracking	0.01	2019	6	21
2019	Junio	6	6.3	0.25	Wake/Shadow effect	713	Shadow / Backtracking	0.03	2019	6	20
2019	Junio	6	6.3	0	Wake/Shadow effect	713	Shadow / Backtracking	0.01	2019	6	19
2019	Junio	6	6.3	0	Wake/Shadow effect	713	Shadow / Backtracking	0.02	2019	6	17
2019	Junio	6	6.3	0	Wake/Shadow effect	713	Shadow / Backtracking	0.01	2019	6	6
2019	Junio	6	6.3	0	Wake/Shadow effect	713	Shadow / Backtracking	0.01	2019	6	5
2019	Junio	6	6.3	0	Wake/Shadow effect	713	Shadow / Backtracking	0.01	2019	6	3
2019	Junio	6	6.3	0	Wake/Shadow effect	713	Shadow / Backtracking	0.01	2019	6	2
2019	Junio	6	6.2	0	Wake/Shadow effect	713	Shadow / Backtracking	0.01	2019	6	30
2019	Junio	6	6.2	0	Wake/Shadow effect	713	Shadow / Backtracking	0.02	2019	6	29
2019	Junio	6	6.2	0.25	Wake/Shadow effect	713	Shadow / Backtracking	0.03	2019	6	28
2019	Junio	6	6.2	0.5	Wake/Shadow effect	713	Shadow / Backtracking	0.12	2019	6	28
2019	Junio	6	6.2	0	Wake/Shadow effect	713	Shadow / Backtracking	0.02	2019	6	25
2019	Junio	6	6.2	0.25	Wake/Shadow effect	713	Shadow / Backtracking	0.02	2019	6	22
2019	Junio	6	6.2	0	Wake/Shadow effect	713	Shadow / Backtracking	0.01	2019	6	21
2019	Junio	6	6.2	0.25	Wake/Shadow effect	713	Shadow / Backtracking	0.03	2019	6	20
2019	Junio	6	6.2	0.25	Wake/Shadow effect	713	Shadow / Backtracking	0.03	2019	6	17
2019	Junio	6	6.2	0	Wake/Shadow effect	713	Shadow / Backtracking	0.01	2019	6	8
2019	Junio	6	6.2	0	Wake/Shadow effect	713	Shadow / Backtracking	0.02	2019	6	6
2019	Junio	6	6.2	0.25	Wake/Shadow effect	713	Shadow / Backtracking	0.03	2019	6	2
2019	Junio	6	6.1	0.5	Wake/Shadow effect	713	Shadow / Backtracking	0.1	2019	6	28
2019	Junio	6	6.1	0	Wake/Shadow effect	713	Shadow / Backtracking	0.02	2019	6	27
2019	Junio	6	6.1	0	Wake/Shadow effect	713	Shadow / Backtracking	0.01	2019	6	9
2019	Junio	5	5.4	0.25	Wake/Shadow effect	713	Shadow / Backtracking	0.09	2019	6	28
2019	Junio	5	5.4	0.25	Wake/Shadow effect	713	Shadow / Backtracking	0.1	2019	6	27
2019	Junio	5	5.4	0.25	Wake/Shadow effect	713	Shadow / Backtracking	0.02	2019	6	5
2019	Junio	5	5.3	0	Wake/Shadow effect	713	Shadow / Backtracking	0.01	2019	6	30
2019	Junio	5	5.3	0.5	Wake/Shadow effect	713	Shadow / Backtracking	0.14	2019	6	28
2019	Junio	5	5.3	0	Wake/Shadow effect	713	Shadow / Backtracking	0.01	2019	6	19
2019	Junio	5	5.3	0	Wake/Shadow effect	713	Shadow / Backtracking	0.01	2019	6	17
2019	Junio	5	5.3	0	Wake/Shadow effect	713	Shadow / Backtracking	0.01	2019	6	9
2019	Junio	5	5.3	0	Wake/Shadow effect	713	Shadow / Backtracking	0.01	2019	6	3
2019	Junio	5	5.3	0	Wake/Shadow effect	713	Shadow / Backtracking	0.01	2019	6	2
2019	Junio	5	5.2	0	Wake/Shadow effect	713	Shadow / Backtracking	0.01	2019	6	30
2019	Junio	5	5.2	0	Wake/Shadow effect	713	Shadow / Backtracking	0.01	2019	6	28
2019	Junio	5	5.2	0.5	Wake/Shadow effect	713	Shadow / Backtracking	0.14	2019	6	28
2019	Junio	5	5.2	0	Wake/Shadow effect	713	Shadow / Backtracking	0.02	2019	6	25
2019	Junio	5	5.2	0	Wake/Shadow effect	713	Shadow / Backtracking	0.01	2019	6	20
2019	Junio	5	5.2	0	Wake/Shadow effect	713	Shadow / Backtracking	0.01	2019	6	20
2019	Junio	5	5.2	0	Wake/Shadow effect	713	Shadow / Backtracking	0.01	2019	6	18
2019	Junio	5	5.2	0	Wake/Shadow effect	713	Shadow / Backtracking	0.01	2019	6	18
2019	Junio	5	5.2	0.5	Wake/Shadow effect	713	Shadow / Backtracking	0.05	2019	6	17
2019	Junio	5	5.2	0	Wake/Shadow effect	713	Shadow / Backtracking	0.01	2019	6	17
2019	Junio	5	5.2	0.25	Wake/Shadow effect	713	Shadow / Backtracking	0.04	2019	6	10
2019	Junio	5	5.2	0.25	Wake/Shadow effect	713	Shadow / Backtracking	0.03	2019	6	8
2019	Junio	5	5.2	0	Wake/Shadow effect	713	Shadow / Backtracking	0.01	2019	6	6
2019	Junio	5	5.2	0	Wake/Shadow effect	713	Shadow / Backtracking	0.01	2019	6	5
2019	Junio	5	5.2	0	Wake/Shadow effect	713	Shadow / Backtracking	0.01	2019	6	3
2019	Junio	5	5.2	0	Wake/Shadow effect	713	Shadow / Backtracking	0.01	2019	6	2
2019	Junio	41	41.4	0	Wake/Shadow effect	713	Shadow / Backtracking	0.01	2019	6	30
2019	Junio	41	41.4	0	Wake/Shadow effect	713	Shadow / Backtracking	0.01	2019	6	29
2019	Junio	41	41.4	0.5	Wake/Shadow effect	713	Shadow / Backtracking	0.15	2019	6	28
2019	Junio	41	41.4	0	Wake/Shadow effect	713	Shadow / Backtracking	0.01	2019	6	27
2019	Junio	41	41.4	0.5	Wake/Shadow effect	713	Shadow / Backtracking	0.05	2019	6	25
2019	Junio	41	41.4	0	Wake/Shadow effect	713	Shadow / Backtracking	0.01	2019	6	25
2019	Junio	41	41.4	0.5	Wake/Shadow effect	713	Shadow / Backtracking	0.05	2019	6	24
2019	Junio	41	41.4	0	Wake/Shadow effect	713	Shadow / Backtracking	0.01	2019	6	22
2019	Junio	41	41.4	0.25	Wake/Shadow effect	713	Shadow / Backtracking	0.04	2019	6	22
2019	Junio	41	41.4	0	Wake/Shadow effect	713	Shadow / Backtracking	0.01	2019	6	22
2019	Junio	41	41.4	0.25	Wake/Shadow effect	713	Shadow / Backtracking	0.03	2019	6	20
2019	Junio	41	41.4	0	Wake/Shadow effect	713	Shadow / Backtracking	0.01	2019	6	20
2019	Junio	41	41.4	0	Wake/Shadow effect	713	Shadow / Backtracking	0.01	2019	6	19
2019	Junio	41	41.4	0.75	Wake/Shadow effect	713	Shadow / Backtracking	0.08	2019	6	17
2019	Junio	41	41.4	0	Wake/Shadow effect	713	Shadow / Backtracking	0.01	2019	6	16
2019	Junio	41	41.4	0	Wake/Shadow effect	713	Shadow / Backtracking	0.01	2019	6	13
2019	Junio	41	41.4	0.5	Wake/Shadow effect	713	Shadow / Backtracking	0.05	2019	6	12
2019	Junio	41	41.4	0.25	Wake/Shadow effect	713	Shadow / Backtracking	0.03	2019	6	11
2019	Junio	41	41.4	0	Wake/Shadow effect	713	Shadow / Backtracking	0.01	2019	6	11
2019	Junio	41	41.4	0	Wake/Shadow effect	713	Shadow / Backtracking	0.02	2019	6	10
2019	Junio	41	41.4	0.25	Wake/Shadow effect	713	Shadow / Backtracking	0.02	2019	6	10
2019	Junio	41	41.4	0.25	Wake/Shadow effect	713	Shadow / Backtracking	0.03	2019	6	9
2019	Junio	41	41.4	0.5	Wake/Shadow effect	713	Shadow / Backtracking	0.04	2019	6	8
2019	Junio	41	41.4	0.25	Wake/Shadow effect	713	Shadow / Backtracking	0.04	2019	6	7
2019	Junio	41	41.4	0.25	Wake/Shadow effect	713	Shadow / Backtracking	0.04	2019	6	6
2019	Junio	41	41.4	0	Wake/Shadow effect	713	Shadow / Backtracking	0.01	2019	6	5
2019	Junio	41	41.4	0	Wake/Shadow effect	713	Shadow / Backtracking	0.01	2019	6	2
2019	Junio	41	41.4	0	Wake/Shadow effect	713	Shadow / Backtracking	0.02	2019	6	1
2019	Junio	41	41.3	0.5	Wake/Shadow effect	713	Shadow / Backtracking	0.14	2019	6	28
2019	Junio	41	41.3	0	Wake/Shadow effect	713	Shadow / Backtracking	0.01	2019	6	27
2019	Junio	41	41.3	0.25	Wake/Shadow effect	713	Shadow / Backtracking	0.03	2019	6	27
2019	Junio	41	41.3	0	Wake/Shadow effect	713	Shadow / Backtracking	0.01	2019	6	25
2019	Junio	41	41.3	0	Wake/Shadow effect	713	Shadow / Backtracking	0.01	2019	6	25
2019	Junio	41	41.3	0	Wake/Shadow effect	713	Shadow / Backtracking	0.01	2019	6	24
2019	Junio	41	41.3	0	Wake/Shadow effect	713	Shadow / Backtracking	0.01	2019	6	22
2019	Junio	41	41.3	0	Wake/Shadow effect	713	Shadow / Backtracking	0.01	2019	6	22
2019	Junio	41	41.3	0	Wake/Shadow effect	713	Shadow / Backtracking	0.02	2019	6	20
2019	Junio	41	41.3	0	Wake/Shadow effect	713	Shadow / Backtracking	0.01	2019	6	19
2019	Junio	41	41.3	0	Wake/Shadow effect	713	Shadow / Backtracking	0.01	2019	6	18
2019	Junio	41	41.3	0	Wake/Shadow effect	713	Shadow / Backtracking	0.01	2019	6	17
2019	Junio	41	41.3	0	Wake/Shadow effect	713	Shadow / Backtracking	0.02	2019	6	17
2019	Junio	41	41.3	0	Wake/Shadow effect	713	Shadow / Backtracking	0.02	2019	6	10
2019	Junio	41	41.3	0	Wake/Shadow effect	713	Shadow / Backtracking	0.01	2019	6	9
2019	Junio	41	41.3	0	Wake/Shadow effect	713	Shadow / Backtracking	0.01	2019	6	8
2019	Junio	41	41.3	0.25	Wake/Shadow effect	713	Shadow / Backtracking	0.03	2019	6	7
2019	Junio	41	41.3	0.25	Wake/Shadow effect	713	Shadow / Backtracking	0.03	2019	6	6
2019	Junio	41	41.3	0	Wake/Shadow effect	713	Shadow / Backtracking	0.01	2019	6	5
2019	Junio	41	41.3	0	Wake/Shadow effect	713	Shadow / Backtracking	0.01	2019	6	2
2019	Junio	41	41.3	0	Wake/Shadow effect	713	Shadow / Backtracking	0.01	2019	6	1
2019	Junio	41	41.2	0	Wake/Shadow effect	713	Shadow / Backtracking	0.01	2019	6	28
2019	Junio	41	41.2	0.5	Wake/Shadow effect	713	Shadow / Backtracking	0.15	2019	6	28
2019	Junio	41	41.2	0.75	Wake/Shadow effect	713	Shadow / Backtracking	0.08	2019	6	24
2019	Junio	41	41.2	0.75	Wake/Shadow effect	713	Shadow / Backtracking	0.07	2019	6	22
2019	Junio	41	41.2	0.75	Wake/Shadow effect	713	Shadow / Backtracking	0.09	2019	6	17
2019	Junio	41	41.2	0.75	Wake/Shadow effect	713	Shadow / Backtracking	0.07	2019	6	12
2019	Junio	41	41.2	0.25	Wake/Shadow effect	713	Shadow / Backtracking	0.03	2019	6	11
2019	Junio	41	41.2	0.25	Wake/Shadow effect	713	Shadow / Backtracking	0.03	2019	6	10
2019	Junio	41	41.2	0.25	Wake/Shadow effect	713	Shadow / Backtracking	0.02	2019	6	9
2019	Junio	41	41.2	0	Wake/Shadow effect	713	Shadow / Backtracking	0.01	2019	6	9
2019	Junio	41	41.2	0	Wake/Shadow effect	713	Shadow / Backtracking	0.01	2019	6	8
2019	Junio	41	41.2	0	Wake/Shadow effect	713	Shadow / Backtracking	0.01	2019	6	8
2019	Junio	41	41.2	0.25	Wake/Shadow effect	713	Shadow / Backtracking	0.03	2019	6	7
2019	Junio	41	41.2	0.25	Wake/Shadow effect	713	Shadow / Backtracking	0.03	2019	6	6
2019	Junio	41	41.2	0	Wake/Shadow effect	713	Shadow / Backtracking	0.01	2019	6	5
2019	Junio	41	41.2	0	Wake/Shadow effect	713	Shadow / Backtracking	0.01	2019	6	3
2019	Junio	41	41.2	0	Wake/Shadow effect	713	Shadow / Backtracking	0.01	2019	6	2
2019	Junio	41	41.2	0	Wake/Shadow effect	713	Shadow / Backtracking	0.01	2019	6	1
2019	Junio	41	41.2	0	Wake/Shadow effect	713	Shadow / Backtracking	0.01	2019	6	1
2019	Junio	41	41.1	0	Wake/Shadow effect	713	Shadow / Backtracking	0.02	2019	6	30
2019	Junio	41	41.1	1	Wake/Shadow effect	713	Shadow / Backtracking	0.13	2019	6	30
2019	Junio	41	41.1	0.5	Wake/Shadow effect	713	Shadow / Backtracking	0.07	2019	6	29
2019	Junio	41	41.1	0.5	Wake/Shadow effect	713	Shadow / Backtracking	0.16	2019	6	28
2019	Junio	41	41.1	0.75	Wake/Shadow effect	713	Shadow / Backtracking	0.09	2019	6	27
2019	Junio	41	41.1	0.75	Wake/Shadow effect	713	Shadow / Backtracking	0.1	2019	6	25
2019	Junio	41	41.1	1	Wake/Shadow effect	713	Shadow / Backtracking	0.11	2019	6	24
2019	Junio	41	41.1	0.5	Wake/Shadow effect	713	Shadow / Backtracking	0.07	2019	6	23
2019	Junio	41	41.1	0.75	Wake/Shadow effect	713	Shadow / Backtracking	0.09	2019	6	22
2019	Junio	41	41.1	0.5	Wake/Shadow effect	713	Shadow / Backtracking	0.07	2019	6	21
2019	Junio	41	41.1	1	Wake/Shadow effect	713	Shadow / Backtracking	0.11	2019	6	20
2019	Junio	41	41.1	0.75	Wake/Shadow effect	713	Shadow / Backtracking	0.09	2019	6	19
2019	Junio	41	41.1	0.75	Wake/Shadow effect	713	Shadow / Backtracking	0.09	2019	6	18
2019	Junio	41	41.1	1	Wake/Shadow effect	713	Shadow / Backtracking	0.11	2019	6	17
2019	Junio	41	41.1	1	Wake/Shadow effect	713	Shadow / Backtracking	0.11	2019	6	16
2019	Junio	41	41.1	1	Wake/Shadow effect	713	Shadow / Backtracking	0.16	2019	6	15
2019	Junio	41	41.1	0	Wake/Shadow effect	713	Shadow / Backtracking	0.02	2019	6	14
2019	Junio	41	41.1	0.5	Wake/Shadow effect	713	Shadow / Backtracking	0.06	2019	6	14
2019	Junio	41	41.1	0.5	Wake/Shadow effect	713	Shadow / Backtracking	0.07	2019	6	13
2019	Junio	41	41.1	0.75	Wake/Shadow effect	713	Shadow / Backtracking	0.1	2019	6	11
2019	Junio	41	41.1	1	Wake/Shadow effect	713	Shadow / Backtracking	0.09	2019	6	10
2019	Junio	41	41.1	0.75	Wake/Shadow effect	713	Shadow / Backtracking	0.11	2019	6	9
2019	Junio	41	41.1	0.75	Wake/Shadow effect	713	Shadow / Backtracking	0.11	2019	6	8
2019	Junio	41	41.1	0.75	Wake/Shadow effect	713	Shadow / Backtracking	0.11	2019	6	7
2019	Junio	41	41.1	0.75	Wake/Shadow effect	713	Shadow / Backtracking	0.11	2019	6	6
2019	Junio	41	41.1	0.75	Wake/Shadow effect	713	Shadow / Backtracking	0.11	2019	6	5
2019	Junio	41	41.1	1	Wake/Shadow effect	713	Shadow / Backtracking	0.14	2019	6	4
2019	Junio	41	41.1	0.75	Wake/Shadow effect	713	Shadow / Backtracking	0.11	2019	6	2
2019	Junio	41	41.1	0.75	Wake/Shadow effect	713	Shadow / Backtracking	0.09	2019	6	1
2019	Junio	40	40.4	0	Wake/Shadow effect	713	Shadow / Backtracking	0.02	2019	6	30
2019	Junio	40	40.4	0.5	Wake/Shadow effect	713	Shadow / Backtracking	0.15	2019	6	28
2019	Junio	40	40.4	0	Wake/Shadow effect	713	Shadow / Backtracking	0.01	2019	6	21
2019	Junio	40	40.4	0	Wake/Shadow effect	713	Shadow / Backtracking	0.02	2019	6	10
2019	Junio	40	40.4	0	Wake/Shadow effect	713	Shadow / Backtracking	0.01	2019	6	9
2019	Junio	40	40.4	0	Wake/Shadow effect	713	Shadow / Backtracking	0.01	2019	6	8
2019	Junio	40	40.4	0	Wake/Shadow effect	713	Shadow / Backtracking	0.02	2019	6	7
2019	Junio	40	40.4	0	Wake/Shadow effect	713	Shadow / Backtracking	0.02	2019	6	6
2019	Junio	40	40.4	0	Wake/Shadow effect	713	Shadow / Backtracking	0.01	2019	6	5
2019	Junio	40	40.4	0	Wake/Shadow effect	713	Shadow / Backtracking	0.01	2019	6	2
2019	Junio	40	40.4	0	Wake/Shadow effect	713	Shadow / Backtracking	0.01	2019	6	1
2019	Junio	40	40.3	0	Wake/Shadow effect	713	Shadow / Backtracking	0.01	2019	6	30
2019	Junio	40	40.3	0.5	Wake/Shadow effect	713	Shadow / Backtracking	0.14	2019	6	28
2019	Junio	40	40.3	0	Wake/Shadow effect	713	Shadow / Backtracking	0.01	2019	6	25
2019	Junio	40	40.3	0	Wake/Shadow effect	713	Shadow / Backtracking	0.01	2019	6	24
2019	Junio	40	40.3	0	Wake/Shadow effect	713	Shadow / Backtracking	0.01	2019	6	22
2019	Junio	40	40.3	0.25	Wake/Shadow effect	713	Shadow / Backtracking	0.03	2019	6	21
2019	Junio	40	40.3	0	Wake/Shadow effect	713	Shadow / Backtracking	0.01	2019	6	18
2019	Junio	40	40.3	0	Wake/Shadow effect	713	Shadow / Backtracking	0.01	2019	6	17
2019	Junio	40	40.3	0	Wake/Shadow effect	713	Shadow / Backtracking	0.02	2019	6	17
2019	Junio	40	40.3	0	Wake/Shadow effect	713	Shadow / Backtracking	0.02	2019	6	10
2019	Junio	40	40.3	0	Wake/Shadow effect	713	Shadow / Backtracking	0.01	2019	6	7
2019	Junio	40	40.3	0	Wake/Shadow effect	713	Shadow / Backtracking	0.01	2019	6	6
2019	Junio	40	40.3	0	Wake/Shadow effect	713	Shadow / Backtracking	0.01	2019	6	1
2019	Junio	40	40.2	0.5	Wake/Shadow effect	713	Shadow / Backtracking	0.13	2019	6	28
2019	Junio	40	40.2	0.75	Wake/Shadow effect	713	Shadow / Backtracking	0.1	2019	6	25
2019	Junio	40	40.2	0.75	Wake/Shadow effect	713	Shadow / Backtracking	0.1	2019	6	24
2019	Junio	40	40.2	0.5	Wake/Shadow effect	713	Shadow / Backtracking	0.06	2019	6	11
2019	Junio	40	40.2	0.25	Wake/Shadow effect	713	Shadow / Backtracking	0.05	2019	6	10
2019	Junio	40	40.2	0.25	Wake/Shadow effect	713	Shadow / Backtracking	0.04	2019	6	9
2019	Junio	40	40.2	0	Wake/Shadow effect	713	Shadow / Backtracking	0.02	2019	6	8
2019	Junio	40	40.1	0	Wake/Shadow effect	713	Shadow / Backtracking	0.01	2019	6	30
2019	Junio	40	40.1	0.5	Wake/Shadow effect	713	Shadow / Backtracking	0.14	2019	6	28
2019	Junio	40	40.1	0	Wake/Shadow effect	713	Shadow / Backtracking	0.01	2019	6	27
2019	Junio	40	40.1	0	Wake/Shadow effect	713	Shadow / Backtracking	0.01	2019	6	25
2019	Junio	40	40.1	0	Wake/Shadow effect	713	Shadow / Backtracking	0.01	2019	6	24
2019	Junio	40	40.1	0	Wake/Shadow effect	713	Shadow / Backtracking	0.01	2019	6	22
2019	Junio	40	40.1	0.25	Wake/Shadow effect	713	Shadow / Backtracking	0.03	2019	6	21
2019	Junio	40	40.1	0	Wake/Shadow effect	713	Shadow / Backtracking	0.01	2019	6	18
2019	Junio	40	40.1	0	Wake/Shadow effect	713	Shadow / Backtracking	0.01	2019	6	17
2019	Junio	40	40.1	0	Wake/Shadow effect	713	Shadow / Backtracking	0.02	2019	6	10
2019	Junio	40	40.1	0	Wake/Shadow effect	713	Shadow / Backtracking	0.01	2019	6	7
2019	Junio	40	40.1	0	Wake/Shadow effect	713	Shadow / Backtracking	0.01	2019	6	6
2019	Junio	4	4.4	0.5	Wake/Shadow effect	713	Shadow / Backtracking	0.09	2019	6	28
2019	Junio	4	4.4	0	Wake/Shadow effect	713	Shadow / Backtracking	0.01	2019	6	27
2019	Junio	4	4.3	0.5	Wake/Shadow effect	713	Shadow / Backtracking	0.1	2019	6	28
2019	Junio	4	4.2	0.75	Wake/Shadow effect	713	Shadow / Backtracking	0.14	2019	6	28
2019	Junio	4	4.1	0.5	Wake/Shadow effect	713	Shadow / Backtracking	0.09	2019	6	28
2019	Junio	39	39.4	0.5	Wake/Shadow effect	713	Shadow / Backtracking	0.14	2019	6	28
2019	Junio	39	39.4	0	Wake/Shadow effect	713	Shadow / Backtracking	0.01	2019	6	22
2019	Junio	39	39.4	0.25	Wake/Shadow effect	713	Shadow / Backtracking	0.02	2019	6	21
2019	Junio	39	39.4	0	Wake/Shadow effect	713	Shadow / Backtracking	0.01	2019	6	18
2019	Junio	39	39.4	0	Wake/Shadow effect	713	Shadow / Backtracking	0.01	2019	6	17
2019	Junio	39	39.4	0	Wake/Shadow effect	713	Shadow / Backtracking	0.02	2019	6	17
2019	Junio	39	39.4	0	Wake/Shadow effect	713	Shadow / Backtracking	0.02	2019	6	10
2019	Junio	39	39.4	0	Wake/Shadow effect	713	Shadow / Backtracking	0.02	2019	6	9
2019	Junio	39	39.4	0	Wake/Shadow effect	713	Shadow / Backtracking	0.01	2019	6	7
2019	Junio	39	39.4	0	Wake/Shadow effect	713	Shadow / Backtracking	0.01	2019	6	6
2019	Junio	39	39.3	0	Wake/Shadow effect	713	Shadow / Backtracking	0.01	2019	6	30
2019	Junio	39	39.3	0.25	Wake/Shadow effect	713	Shadow / Backtracking	0.03	2019	6	30
2019	Junio	39	39.3	0	Wake/Shadow effect	713	Shadow / Backtracking	0.01	2019	6	29
2019	Junio	39	39.3	0.5	Wake/Shadow effect	713	Shadow / Backtracking	0.14	2019	6	28
2019	Junio	39	39.3	0	Wake/Shadow effect	713	Shadow / Backtracking	0.01	2019	6	25
2019	Junio	39	39.3	0	Wake/Shadow effect	713	Shadow / Backtracking	0.01	2019	6	22
2019	Junio	39	39.3	0	Wake/Shadow effect	713	Shadow / Backtracking	0.01	2019	6	9
2019	Junio	39	39.3	0	Wake/Shadow effect	713	Shadow / Backtracking	0.01	2019	6	7
2019	Junio	39	39.3	0	Wake/Shadow effect	713	Shadow / Backtracking	0.01	2019	6	6
2019	Junio	39	39.3	0	Wake/Shadow effect	713	Shadow / Backtracking	0.01	2019	6	5
2019	Junio	39	39.3	0	Wake/Shadow effect	713	Shadow / Backtracking	0.01	2019	6	1
2019	Junio	39	39.2	0	Wake/Shadow effect	713	Shadow / Backtracking	0.01	2019	6	30
2019	Junio	39	39.2	0	Wake/Shadow effect	713	Shadow / Backtracking	0.01	2019	6	29
2019	Junio	39	39.2	0.5	Wake/Shadow effect	713	Shadow / Backtracking	0.13	2019	6	28
2019	Junio	39	39.2	0	Wake/Shadow effect	713	Shadow / Backtracking	0.01	2019	6	9
2019	Junio	39	39.2	0	Wake/Shadow effect	713	Shadow / Backtracking	0.01	2019	6	8
2019	Junio	39	39.2	0.25	Wake/Shadow effect	713	Shadow / Backtracking	0.03	2019	6	7
2019	Junio	39	39.2	0	Wake/Shadow effect	713	Shadow / Backtracking	0.02	2019	6	6
2019	Junio	39	39.2	0	Wake/Shadow effect	713	Shadow / Backtracking	0.01	2019	6	5
2019	Junio	39	39.2	0	Wake/Shadow effect	713	Shadow / Backtracking	0.01	2019	6	2
2019	Junio	39	39.2	0	Wake/Shadow effect	713	Shadow / Backtracking	0.01	2019	6	1
2019	Junio	39	39.1	0	Wake/Shadow effect	713	Shadow / Backtracking	0.01	2019	6	30
2019	Junio	39	39.1	0.5	Wake/Shadow effect	713	Shadow / Backtracking	0.14	2019	6	28
2019	Junio	39	39.1	0	Wake/Shadow effect	713	Shadow / Backtracking	0.01	2019	6	22
2019	Junio	39	39.1	0	Wake/Shadow effect	713	Shadow / Backtracking	0.01	2019	6	21
2019	Junio	39	39.1	0	Wake/Shadow effect	713	Shadow / Backtracking	0.02	2019	6	10
2019	Junio	39	39.1	0	Wake/Shadow effect	713	Shadow / Backtracking	0.01	2019	6	7
2019	Junio	39	39.1	0	Wake/Shadow effect	713	Shadow / Backtracking	0.01	2019	6	6
2019	Junio	38	38.4	0	Wake/Shadow effect	713	Shadow / Backtracking	0.02	2019	6	30
2019	Junio	38	38.4	0.5	Wake/Shadow effect	713	Shadow / Backtracking	0.14	2019	6	28
2019	Junio	38	38.4	0	Wake/Shadow effect	713	Shadow / Backtracking	0.01	2019	6	7
2019	Junio	38	38.4	0	Wake/Shadow effect	713	Shadow / Backtracking	0.01	2019	6	6
2019	Junio	38	38.3	0.5	Wake/Shadow effect	713	Shadow / Backtracking	0.12	2019	6	28
2019	Junio	38	38.3	0	Wake/Shadow effect	713	Shadow / Backtracking	0.01	2019	6	9
2019	Junio	38	38.3	0	Wake/Shadow effect	713	Shadow / Backtracking	0.01	2019	6	7
2019	Junio	38	38.3	0	Wake/Shadow effect	713	Shadow / Backtracking	0.01	2019	6	6
2019	Junio	38	38.3	0	Wake/Shadow effect	713	Shadow / Backtracking	0.01	2019	6	1
2019	Junio	38	38.2	0.5	Wake/Shadow effect	713	Shadow / Backtracking	0.12	2019	6	28
2019	Junio	38	38.2	0	Wake/Shadow effect	713	Shadow / Backtracking	0.01	2019	6	7
2019	Junio	38	38.2	0	Wake/Shadow effect	713	Shadow / Backtracking	0.01	2019	6	6
2019	Junio	38	38.1	0	Wake/Shadow effect	713	Shadow / Backtracking	0.01	2019	6	30
2019	Junio	38	38.1	0.5	Wake/Shadow effect	713	Shadow / Backtracking	0.12	2019	6	28
2019	Junio	37	37.4	0.5	Wake/Shadow effect	713	Shadow / Backtracking	0.06	2019	6	30
2019	Junio	37	37.4	0.75	Wake/Shadow effect	713	Shadow / Backtracking	0.08	2019	6	29
2019	Junio	37	37.4	0.5	Wake/Shadow effect	713	Shadow / Backtracking	0.15	2019	6	28
2019	Junio	37	37.4	1	Wake/Shadow effect	713	Shadow / Backtracking	0.11	2019	6	27
2019	Junio	37	37.4	0.75	Wake/Shadow effect	713	Shadow / Backtracking	0.09	2019	6	25
2019	Junio	37	37.4	1	Wake/Shadow effect	713	Shadow / Backtracking	0.1	2019	6	24
2019	Junio	37	37.4	0.75	Wake/Shadow effect	713	Shadow / Backtracking	0.08	2019	6	23
2019	Junio	37	37.4	0.75	Wake/Shadow effect	713	Shadow / Backtracking	0.08	2019	6	22
2019	Junio	37	37.4	0.75	Wake/Shadow effect	713	Shadow / Backtracking	0.08	2019	6	21
2019	Junio	37	37.4	1	Wake/Shadow effect	713	Shadow / Backtracking	0.1	2019	6	20
2019	Junio	37	37.4	0.75	Wake/Shadow effect	713	Shadow / Backtracking	0.08	2019	6	19
2019	Junio	37	37.4	1	Wake/Shadow effect	713	Shadow / Backtracking	0.11	2019	6	18
2019	Junio	37	37.4	1	Wake/Shadow effect	713	Shadow / Backtracking	0.1	2019	6	17
2019	Junio	37	37.4	1	Wake/Shadow effect	713	Shadow / Backtracking	0.11	2019	6	16
2019	Junio	37	37.4	1	Wake/Shadow effect	713	Shadow / Backtracking	0.16	2019	6	15
2019	Junio	37	37.4	0.5	Wake/Shadow effect	713	Shadow / Backtracking	0.06	2019	6	14
2019	Junio	37	37.4	1	Wake/Shadow effect	713	Shadow / Backtracking	0.12	2019	6	13
2019	Junio	37	37.4	0.5	Wake/Shadow effect	713	Shadow / Backtracking	0.04	2019	6	11
2019	Junio	37	37.4	0.75	Wake/Shadow effect	713	Shadow / Backtracking	0.1	2019	6	11
2019	Junio	37	37.4	0.25	Wake/Shadow effect	713	Shadow / Backtracking	0.04	2019	6	10
2019	Junio	37	37.4	0.5	Wake/Shadow effect	713	Shadow / Backtracking	0.05	2019	6	10
2019	Junio	37	37.4	1	Wake/Shadow effect	713	Shadow / Backtracking	0.13	2019	6	9
2019	Junio	37	37.4	1	Wake/Shadow effect	713	Shadow / Backtracking	0.12	2019	6	8
2019	Junio	37	37.4	0.75	Wake/Shadow effect	713	Shadow / Backtracking	0.1	2019	6	7
2019	Junio	37	37.4	0.75	Wake/Shadow effect	713	Shadow / Backtracking	0.11	2019	6	6
2019	Junio	37	37.4	0.75	Wake/Shadow effect	713	Shadow / Backtracking	0.11	2019	6	5
2019	Junio	37	37.4	0.75	Wake/Shadow effect	713	Shadow / Backtracking	0.1	2019	6	2
2019	Junio	37	37.4	0.75	Wake/Shadow effect	713	Shadow / Backtracking	0.1	2019	6	1
2019	Junio	37	37.3	0.5	Wake/Shadow effect	713	Shadow / Backtracking	0.05	2019	6	30
2019	Junio	37	37.3	0.25	Wake/Shadow effect	713	Shadow / Backtracking	0.03	2019	6	29
2019	Junio	37	37.3	0.5	Wake/Shadow effect	713	Shadow / Backtracking	0.13	2019	6	28
2019	Junio	37	37.3	0.5	Wake/Shadow effect	713	Shadow / Backtracking	0.05	2019	6	27
2019	Junio	37	37.3	0.25	Wake/Shadow effect	713	Shadow / Backtracking	0.03	2019	6	25
2019	Junio	37	37.3	0.5	Wake/Shadow effect	713	Shadow / Backtracking	0.04	2019	6	24
2019	Junio	37	37.3	0	Wake/Shadow effect	713	Shadow / Backtracking	0.01	2019	6	23
2019	Junio	37	37.3	0.25	Wake/Shadow effect	713	Shadow / Backtracking	0.03	2019	6	22
2019	Junio	37	37.3	0	Wake/Shadow effect	713	Shadow / Backtracking	0.01	2019	6	21
2019	Junio	37	37.3	0.25	Wake/Shadow effect	713	Shadow / Backtracking	0.03	2019	6	20
2019	Junio	37	37.3	0.5	Wake/Shadow effect	713	Shadow / Backtracking	0.04	2019	6	19
2019	Junio	37	37.3	0	Wake/Shadow effect	713	Shadow / Backtracking	0.01	2019	6	18
2019	Junio	37	37.3	0	Wake/Shadow effect	713	Shadow / Backtracking	0.01	2019	6	17
2019	Junio	37	37.3	0.25	Wake/Shadow effect	713	Shadow / Backtracking	0.03	2019	6	16
2019	Junio	37	37.3	0.75	Wake/Shadow effect	713	Shadow / Backtracking	0.14	2019	6	15
2019	Junio	37	37.3	0.25	Wake/Shadow effect	713	Shadow / Backtracking	0.04	2019	6	14
2019	Junio	37	37.3	1	Wake/Shadow effect	713	Shadow / Backtracking	0.11	2019	6	13
2019	Junio	37	37.3	0	Wake/Shadow effect	713	Shadow / Backtracking	0.02	2019	6	11
2019	Junio	37	37.3	0.75	Wake/Shadow effect	713	Shadow / Backtracking	0.08	2019	6	11
2019	Junio	37	37.3	0.25	Wake/Shadow effect	713	Shadow / Backtracking	0.03	2019	6	10
2019	Junio	37	37.3	0.25	Wake/Shadow effect	713	Shadow / Backtracking	0.03	2019	6	10
2019	Junio	37	37.3	1	Wake/Shadow effect	713	Shadow / Backtracking	0.11	2019	6	9
2019	Junio	37	37.3	0.75	Wake/Shadow effect	713	Shadow / Backtracking	0.08	2019	6	8
2019	Junio	37	37.3	0.75	Wake/Shadow effect	713	Shadow / Backtracking	0.08	2019	6	7
2019	Junio	37	37.3	0.75	Wake/Shadow effect	713	Shadow / Backtracking	0.08	2019	6	6
2019	Junio	37	37.3	0.5	Wake/Shadow effect	713	Shadow / Backtracking	0.06	2019	6	5
2019	Junio	37	37.3	0.75	Wake/Shadow effect	713	Shadow / Backtracking	0.08	2019	6	2
2019	Junio	37	37.3	0.75	Wake/Shadow effect	713	Shadow / Backtracking	0.08	2019	6	1
2019	Junio	37	37.2	0.5	Wake/Shadow effect	713	Shadow / Backtracking	0.11	2019	6	28
2019	Junio	37	37.2	0	Wake/Shadow effect	713	Shadow / Backtracking	0.01	2019	6	27
2019	Junio	37	37.2	0	Wake/Shadow effect	713	Shadow / Backtracking	0.01	2019	6	25
2019	Junio	37	37.2	0	Wake/Shadow effect	713	Shadow / Backtracking	0.01	2019	6	22
2019	Junio	37	37.2	0	Wake/Shadow effect	713	Shadow / Backtracking	0.01	2019	6	19
2019	Junio	37	37.2	0	Wake/Shadow effect	713	Shadow / Backtracking	0.02	2019	6	13
2019	Junio	37	37.2	0.5	Wake/Shadow effect	713	Shadow / Backtracking	0.05	2019	6	11
2019	Junio	37	37.2	0.25	Wake/Shadow effect	713	Shadow / Backtracking	0.03	2019	6	11
2019	Junio	37	37.2	0.25	Wake/Shadow effect	713	Shadow / Backtracking	0.04	2019	6	10
2019	Junio	37	37.2	0	Wake/Shadow effect	713	Shadow / Backtracking	0.01	2019	6	10
2019	Junio	37	37.2	0.5	Wake/Shadow effect	713	Shadow / Backtracking	0.05	2019	6	9
2019	Junio	37	37.2	0	Wake/Shadow effect	713	Shadow / Backtracking	0.01	2019	6	8
2019	Junio	37	37.2	0	Wake/Shadow effect	713	Shadow / Backtracking	0.02	2019	6	7
2019	Junio	37	37.2	0.25	Wake/Shadow effect	713	Shadow / Backtracking	0.03	2019	6	5
2019	Junio	37	37.2	0.25	Wake/Shadow effect	713	Shadow / Backtracking	0.03	2019	6	2
2019	Junio	37	37.2	0	Wake/Shadow effect	713	Shadow / Backtracking	0.01	2019	6	1
2019	Junio	37	37.1	0.5	Wake/Shadow effect	713	Shadow / Backtracking	0.05	2019	6	30
2019	Junio	37	37.1	0.25	Wake/Shadow effect	713	Shadow / Backtracking	0.03	2019	6	29
2019	Junio	37	37.1	0.5	Wake/Shadow effect	713	Shadow / Backtracking	0.14	2019	6	28
2019	Junio	37	37.1	0.75	Wake/Shadow effect	713	Shadow / Backtracking	0.06	2019	6	27
2019	Junio	37	37.1	0	Wake/Shadow effect	713	Shadow / Backtracking	0.02	2019	6	26
2019	Junio	37	37.1	0.75	Wake/Shadow effect	713	Shadow / Backtracking	0.08	2019	6	25
2019	Junio	37	37.1	0.25	Wake/Shadow effect	713	Shadow / Backtracking	0.03	2019	6	25
2019	Junio	37	37.1	0.75	Wake/Shadow effect	713	Shadow / Backtracking	0.08	2019	6	24
2019	Junio	37	37.1	0	Wake/Shadow effect	713	Shadow / Backtracking	0.02	2019	6	24
2019	Junio	37	37.1	0	Wake/Shadow effect	713	Shadow / Backtracking	0.01	2019	6	24
2019	Junio	37	37.1	0	Wake/Shadow effect	713	Shadow / Backtracking	0.01	2019	6	23
2019	Junio	37	37.1	0.75	Wake/Shadow effect	713	Shadow / Backtracking	0.07	2019	6	22
2019	Junio	37	37.1	0.5	Wake/Shadow effect	713	Shadow / Backtracking	0.05	2019	6	22
2019	Junio	37	37.1	0	Wake/Shadow effect	713	Shadow / Backtracking	0.01	2019	6	21
2019	Junio	37	37.1	0.25	Wake/Shadow effect	713	Shadow / Backtracking	0.03	2019	6	20
2019	Junio	37	37.1	0.5	Wake/Shadow effect	713	Shadow / Backtracking	0.04	2019	6	19
2019	Junio	37	37.1	0.75	Wake/Shadow effect	713	Shadow / Backtracking	0.07	2019	6	18
2019	Junio	37	37.1	0.75	Wake/Shadow effect	713	Shadow / Backtracking	0.09	2019	6	17
2019	Junio	37	37.1	0	Wake/Shadow effect	713	Shadow / Backtracking	0.01	2019	6	17
2019	Junio	37	37.1	0.25	Wake/Shadow effect	713	Shadow / Backtracking	0.03	2019	6	16
2019	Junio	37	37.1	0.75	Wake/Shadow effect	713	Shadow / Backtracking	0.13	2019	6	15
2019	Junio	37	37.1	0.25	Wake/Shadow effect	713	Shadow / Backtracking	0.04	2019	6	14
2019	Junio	37	37.1	0.75	Wake/Shadow effect	713	Shadow / Backtracking	0.08	2019	6	13
2019	Junio	37	37.1	0.75	Wake/Shadow effect	713	Shadow / Backtracking	0.07	2019	6	12
2019	Junio	37	37.1	0	Wake/Shadow effect	713	Shadow / Backtracking	0.02	2019	6	11
2019	Junio	37	37.1	0.5	Wake/Shadow effect	713	Shadow / Backtracking	0.06	2019	6	11
2019	Junio	37	37.1	0	Wake/Shadow effect	713	Shadow / Backtracking	0.01	2019	6	10
2019	Junio	37	37.1	0.25	Wake/Shadow effect	713	Shadow / Backtracking	0.03	2019	6	10
2019	Junio	37	37.1	0.75	Wake/Shadow effect	713	Shadow / Backtracking	0.08	2019	6	9
2019	Junio	37	37.1	0.75	Wake/Shadow effect	713	Shadow / Backtracking	0.08	2019	6	8
2019	Junio	37	37.1	0.75	Wake/Shadow effect	713	Shadow / Backtracking	0.08	2019	6	7
2019	Junio	37	37.1	0.75	Wake/Shadow effect	713	Shadow / Backtracking	0.09	2019	6	6
2019	Junio	37	37.1	0.75	Wake/Shadow effect	713	Shadow / Backtracking	0.08	2019	6	5
2019	Junio	37	37.1	0.75	Wake/Shadow effect	713	Shadow / Backtracking	0.09	2019	6	2
2019	Junio	37	37.1	0.75	Wake/Shadow effect	713	Shadow / Backtracking	0.09	2019	6	1
2019	Junio	36	36.4	0	Wake/Shadow effect	713	Shadow / Backtracking	0.02	2019	6	28
2019	Junio	36	36.4	0.5	Wake/Shadow effect	713	Shadow / Backtracking	0.1	2019	6	28
2019	Junio	36	36.4	0.5	Wake/Shadow effect	713	Shadow / Backtracking	0.05	2019	6	24
2019	Junio	36	36.4	0.25	Wake/Shadow effect	713	Shadow / Backtracking	0.02	2019	6	20
2019	Junio	36	36.4	0.25	Wake/Shadow effect	713	Shadow / Backtracking	0.03	2019	6	17
2019	Junio	36	36.4	0.25	Wake/Shadow effect	713	Shadow / Backtracking	0.04	2019	6	11
2019	Junio	36	36.4	0.5	Wake/Shadow effect	713	Shadow / Backtracking	0.06	2019	6	10
2019	Junio	36	36.4	0.25	Wake/Shadow effect	713	Shadow / Backtracking	0.03	2019	6	9
2019	Junio	36	36.4	0	Wake/Shadow effect	713	Shadow / Backtracking	0.01	2019	6	9
2019	Junio	36	36.4	0	Wake/Shadow effect	713	Shadow / Backtracking	0.02	2019	6	8
2019	Junio	36	36.4	0.25	Wake/Shadow effect	713	Shadow / Backtracking	0.02	2019	6	7
2019	Junio	36	36.4	0	Wake/Shadow effect	713	Shadow / Backtracking	0.01	2019	6	7
2019	Junio	36	36.4	0	Wake/Shadow effect	713	Shadow / Backtracking	0.01	2019	6	6
2019	Junio	36	36.4	0	Wake/Shadow effect	713	Shadow / Backtracking	0.01	2019	6	5
2019	Junio	36	36.4	0	Wake/Shadow effect	713	Shadow / Backtracking	0.01	2019	6	1
2019	Junio	36	36.3	0	Wake/Shadow effect	713	Shadow / Backtracking	0.01	2019	6	28
2019	Junio	36	36.3	0.5	Wake/Shadow effect	713	Shadow / Backtracking	0.09	2019	6	28
2019	Junio	36	36.3	0	Wake/Shadow effect	713	Shadow / Backtracking	0.01	2019	6	27
2019	Junio	36	36.3	0	Wake/Shadow effect	713	Shadow / Backtracking	0.01	2019	6	24
2019	Junio	36	36.3	0	Wake/Shadow effect	713	Shadow / Backtracking	0.01	2019	6	22
2019	Junio	36	36.3	0	Wake/Shadow effect	713	Shadow / Backtracking	0.01	2019	6	21
2019	Junio	36	36.3	0.5	Wake/Shadow effect	713	Shadow / Backtracking	0.05	2019	6	13
2019	Junio	36	36.3	0.25	Wake/Shadow effect	713	Shadow / Backtracking	0.03	2019	6	11
2019	Junio	36	36.3	0.25	Wake/Shadow effect	713	Shadow / Backtracking	0.03	2019	6	11
2019	Junio	36	36.3	0	Wake/Shadow effect	713	Shadow / Backtracking	0.02	2019	6	10
2019	Junio	36	36.3	0.25	Wake/Shadow effect	713	Shadow / Backtracking	0.03	2019	6	10
2019	Junio	36	36.3	0.75	Wake/Shadow effect	713	Shadow / Backtracking	0.07	2019	6	9
2019	Junio	36	36.3	0	Wake/Shadow effect	713	Shadow / Backtracking	0.01	2019	6	8
2019	Junio	36	36.3	0.5	Wake/Shadow effect	713	Shadow / Backtracking	0.05	2019	6	8
2019	Junio	36	36.3	0.5	Wake/Shadow effect	713	Shadow / Backtracking	0.06	2019	6	7
2019	Junio	36	36.3	0.5	Wake/Shadow effect	713	Shadow / Backtracking	0.06	2019	6	6
2019	Junio	36	36.3	0.5	Wake/Shadow effect	713	Shadow / Backtracking	0.05	2019	6	5
2019	Junio	36	36.3	0	Wake/Shadow effect	713	Shadow / Backtracking	0.01	2019	6	3
2019	Junio	36	36.3	0.5	Wake/Shadow effect	713	Shadow / Backtracking	0.05	2019	6	2
2019	Junio	36	36.3	0	Wake/Shadow effect	713	Shadow / Backtracking	0.02	2019	6	1
2019	Junio	36	36.2	0.5	Wake/Shadow effect	713	Shadow / Backtracking	0.1	2019	6	28
2019	Junio	36	36.2	0.5	Wake/Shadow effect	713	Shadow / Backtracking	0.05	2019	6	12
2019	Junio	36	36.2	0	Wake/Shadow effect	713	Shadow / Backtracking	0.01	2019	6	11
2019	Junio	36	36.2	0	Wake/Shadow effect	713	Shadow / Backtracking	0.02	2019	6	10
2019	Junio	36	36.2	0	Wake/Shadow effect	713	Shadow / Backtracking	0.01	2019	6	7
2019	Junio	36	36.2	0	Wake/Shadow effect	713	Shadow / Backtracking	0.01	2019	6	6
2019	Junio	36	36.1	0.5	Wake/Shadow effect	713	Shadow / Backtracking	0.09	2019	6	28
2019	Junio	36	36.1	0.25	Wake/Shadow effect	713	Shadow / Backtracking	0.04	2019	6	11
2019	Junio	36	36.1	0.5	Wake/Shadow effect	713	Shadow / Backtracking	0.07	2019	6	10
2019	Junio	36	36.1	0.25	Wake/Shadow effect	713	Shadow / Backtracking	0.03	2019	6	8
2019	Junio	36	36.1	0	Wake/Shadow effect	713	Shadow / Backtracking	0.01	2019	6	7
2019	Junio	36	36.1	0	Wake/Shadow effect	713	Shadow / Backtracking	0.01	2019	6	6
2019	Junio	35	35.4	0	Wake/Shadow effect	713	Shadow / Backtracking	0.01	2019	6	30
2019	Junio	35	35.4	0.5	Wake/Shadow effect	713	Shadow / Backtracking	0.12	2019	6	28
2019	Junio	35	35.4	0	Wake/Shadow effect	713	Shadow / Backtracking	0.02	2019	6	26
2019	Junio	35	35.4	0.25	Wake/Shadow effect	713	Shadow / Backtracking	0.05	2019	6	25
2019	Junio	35	35.4	0.25	Wake/Shadow effect	713	Shadow / Backtracking	0.05	2019	6	24
2019	Junio	35	35.4	0	Wake/Shadow effect	713	Shadow / Backtracking	0.02	2019	6	22
2019	Junio	35	35.4	0	Wake/Shadow effect	713	Shadow / Backtracking	0.02	2019	6	17
2019	Junio	35	35.4	0	Wake/Shadow effect	713	Shadow / Backtracking	0.02	2019	6	14
2019	Junio	35	35.4	0.5	Wake/Shadow effect	713	Shadow / Backtracking	0.07	2019	6	11
2019	Junio	35	35.4	0.25	Wake/Shadow effect	713	Shadow / Backtracking	0.05	2019	6	11
2019	Junio	35	35.4	0.25	Wake/Shadow effect	713	Shadow / Backtracking	0.04	2019	6	10
2019	Junio	35	35.4	0.75	Wake/Shadow effect	713	Shadow / Backtracking	0.08	2019	6	7
2019	Junio	35	35.4	0.75	Wake/Shadow effect	713	Shadow / Backtracking	0.07	2019	6	6
2019	Junio	35	35.3	0	Wake/Shadow effect	713	Shadow / Backtracking	0.02	2019	6	28
2019	Junio	35	35.3	0.5	Wake/Shadow effect	713	Shadow / Backtracking	0.1	2019	6	28
2019	Junio	35	35.3	0.5	Wake/Shadow effect	713	Shadow / Backtracking	0.06	2019	6	25
2019	Junio	35	35.3	0.5	Wake/Shadow effect	713	Shadow / Backtracking	0.06	2019	6	24
2019	Junio	35	35.3	0.5	Wake/Shadow effect	713	Shadow / Backtracking	0.06	2019	6	22
2019	Junio	35	35.3	0.25	Wake/Shadow effect	713	Shadow / Backtracking	0.03	2019	6	11
2019	Junio	35	35.3	0.5	Wake/Shadow effect	713	Shadow / Backtracking	0.05	2019	6	10
2019	Junio	35	35.3	0.25	Wake/Shadow effect	713	Shadow / Backtracking	0.03	2019	6	9
2019	Junio	35	35.3	0	Wake/Shadow effect	713	Shadow / Backtracking	0.01	2019	6	8
2019	Junio	35	35.3	0	Wake/Shadow effect	713	Shadow / Backtracking	0.01	2019	6	7
2019	Junio	35	35.3	0	Wake/Shadow effect	713	Shadow / Backtracking	0.01	2019	6	6
2019	Junio	35	35.2	0.5	Wake/Shadow effect	713	Shadow / Backtracking	0.11	2019	6	28
2019	Junio	35	35.2	0.5	Wake/Shadow effect	713	Shadow / Backtracking	0.06	2019	6	11
2019	Junio	35	35.2	0.5	Wake/Shadow effect	713	Shadow / Backtracking	0.07	2019	6	10
2019	Junio	35	35.2	0.25	Wake/Shadow effect	713	Shadow / Backtracking	0.04	2019	6	8
2019	Junio	35	35.1	0	Wake/Shadow effect	713	Shadow / Backtracking	0.01	2019	6	30
2019	Junio	35	35.1	0.5	Wake/Shadow effect	713	Shadow / Backtracking	0.13	2019	6	28
2019	Junio	35	35.1	0	Wake/Shadow effect	713	Shadow / Backtracking	0.02	2019	6	26
2019	Junio	35	35.1	0.25	Wake/Shadow effect	713	Shadow / Backtracking	0.04	2019	6	25
2019	Junio	35	35.1	0.25	Wake/Shadow effect	713	Shadow / Backtracking	0.04	2019	6	24
2019	Junio	35	35.1	0.5	Wake/Shadow effect	713	Shadow / Backtracking	0.07	2019	6	11
2019	Junio	35	35.1	0	Wake/Shadow effect	713	Shadow / Backtracking	0.02	2019	6	11
2019	Junio	35	35.1	0.5	Wake/Shadow effect	713	Shadow / Backtracking	0.1	2019	6	10
2019	Junio	35	35.1	0.25	Wake/Shadow effect	713	Shadow / Backtracking	0.03	2019	6	7
2019	Junio	35	35.1	0.25	Wake/Shadow effect	713	Shadow / Backtracking	0.03	2019	6	6
2019	Junio	35	35.1	0	Wake/Shadow effect	713	Shadow / Backtracking	0.01	2019	6	1
2019	Junio	34	34.4	0	Wake/Shadow effect	713	Shadow / Backtracking	0.01	2019	6	30
2019	Junio	34	34.4	0.5	Wake/Shadow effect	713	Shadow / Backtracking	0.1	2019	6	28
2019	Junio	34	34.4	0.5	Wake/Shadow effect	713	Shadow / Backtracking	0.07	2019	6	11
2019	Junio	34	34.4	0.5	Wake/Shadow effect	713	Shadow / Backtracking	0.09	2019	6	10
2019	Junio	34	34.3	0	Wake/Shadow effect	713	Shadow / Backtracking	0.01	2019	6	30
2019	Junio	34	34.3	0.25	Wake/Shadow effect	713	Shadow / Backtracking	0.07	2019	6	28
2019	Junio	34	34.3	0.5	Wake/Shadow effect	713	Shadow / Backtracking	0.07	2019	6	11
2019	Junio	34	34.3	0.5	Wake/Shadow effect	713	Shadow / Backtracking	0.09	2019	6	10
2019	Junio	34	34.2	0.25	Wake/Shadow effect	713	Shadow / Backtracking	0.08	2019	6	28
2019	Junio	34	34.2	0	Wake/Shadow effect	713	Shadow / Backtracking	0.02	2019	6	14
2019	Junio	34	34.2	0.5	Wake/Shadow effect	713	Shadow / Backtracking	0.06	2019	6	11
2019	Junio	34	34.1	0.5	Wake/Shadow effect	713	Shadow / Backtracking	0.19	2019	6	28
2019	Junio	34	34.1	0	Wake/Shadow effect	713	Shadow / Backtracking	0.04	2019	6	27
2019	Junio	34	34.1	0	Wake/Shadow effect	713	Shadow / Backtracking	0.02	2019	6	25
2019	Junio	34	34.1	0	Wake/Shadow effect	713	Shadow / Backtracking	0.01	2019	6	22
2019	Junio	34	34.1	0.75	Wake/Shadow effect	713	Shadow / Backtracking	0.09	2019	6	13
2019	Junio	34	34.1	0.25	Wake/Shadow effect	713	Shadow / Backtracking	0.04	2019	6	12
2019	Junio	34	34.1	0.5	Wake/Shadow effect	713	Shadow / Backtracking	0.05	2019	6	11
2019	Junio	34	34.1	0	Wake/Shadow effect	713	Shadow / Backtracking	0.02	2019	6	10
2019	Junio	34	34.1	0.25	Wake/Shadow effect	713	Shadow / Backtracking	0.03	2019	6	10
2019	Junio	34	34.1	0.75	Wake/Shadow effect	713	Shadow / Backtracking	0.08	2019	6	9
2019	Junio	34	34.1	0.75	Wake/Shadow effect	713	Shadow / Backtracking	0.08	2019	6	8
2019	Junio	34	34.1	0.5	Wake/Shadow effect	713	Shadow / Backtracking	0.06	2019	6	7
2019	Junio	34	34.1	0.5	Wake/Shadow effect	713	Shadow / Backtracking	0.06	2019	6	6
2019	Junio	34	34.1	0.5	Wake/Shadow effect	713	Shadow / Backtracking	0.06	2019	6	5
2019	Junio	34	34.1	0.75	Wake/Shadow effect	713	Shadow / Backtracking	0.07	2019	6	2
2019	Junio	34	34.1	0	Wake/Shadow effect	713	Shadow / Backtracking	0.02	2019	6	1
2019	Junio	33	33.4	0.5	Wake/Shadow effect	713	Shadow / Backtracking	0.13	2019	6	28
2019	Junio	33	33.4	0.25	Wake/Shadow effect	713	Shadow / Backtracking	0.04	2019	6	14
2019	Junio	33	33.4	0.25	Wake/Shadow effect	713	Shadow / Backtracking	0.03	2019	6	11
2019	Junio	33	33.4	0.25	Wake/Shadow effect	713	Shadow / Backtracking	0.04	2019	6	10
2019	Junio	33	33.4	0	Wake/Shadow effect	713	Shadow / Backtracking	0.01	2019	6	9
2019	Junio	33	33.4	0	Wake/Shadow effect	713	Shadow / Backtracking	0.01	2019	6	8
2019	Junio	33	33.4	0.25	Wake/Shadow effect	713	Shadow / Backtracking	0.03	2019	6	7
2019	Junio	33	33.4	0	Wake/Shadow effect	713	Shadow / Backtracking	0.01	2019	6	6
2019	Junio	33	33.4	0	Wake/Shadow effect	713	Shadow / Backtracking	0.01	2019	6	5
2019	Junio	33	33.4	0	Wake/Shadow effect	713	Shadow / Backtracking	0.01	2019	6	1
2019	Junio	33	33.3	0.5	Wake/Shadow effect	713	Shadow / Backtracking	0.13	2019	6	28
2019	Junio	33	33.3	0.75	Wake/Shadow effect	713	Shadow / Backtracking	0.08	2019	6	25
2019	Junio	33	33.3	0.75	Wake/Shadow effect	713	Shadow / Backtracking	0.07	2019	6	24
2019	Junio	33	33.3	0	Wake/Shadow effect	713	Shadow / Backtracking	0.02	2019	6	22
2019	Junio	33	33.3	0.25	Wake/Shadow effect	713	Shadow / Backtracking	0.04	2019	6	22
2019	Junio	33	33.3	0.75	Wake/Shadow effect	713	Shadow / Backtracking	0.08	2019	6	17
2019	Junio	33	33.3	0	Wake/Shadow effect	713	Shadow / Backtracking	0.01	2019	6	14
2019	Junio	33	33.3	0.5	Wake/Shadow effect	713	Shadow / Backtracking	0.05	2019	6	12
2019	Junio	33	33.3	0	Wake/Shadow effect	713	Shadow / Backtracking	0.01	2019	6	11
2019	Junio	33	33.3	0	Wake/Shadow effect	713	Shadow / Backtracking	0.02	2019	6	10
2019	Junio	33	33.3	0	Wake/Shadow effect	713	Shadow / Backtracking	0.01	2019	6	9
2019	Junio	33	33.3	0	Wake/Shadow effect	713	Shadow / Backtracking	0.02	2019	6	7
2019	Junio	33	33.3	0	Wake/Shadow effect	713	Shadow / Backtracking	0.01	2019	6	6
2019	Junio	33	33.3	0	Wake/Shadow effect	713	Shadow / Backtracking	0.01	2019	6	5
2019	Junio	33	33.3	0	Wake/Shadow effect	713	Shadow / Backtracking	0.01	2019	6	1
2019	Junio	33	33.2	0.25	Wake/Shadow effect	713	Shadow / Backtracking	0.03	2019	6	30
2019	Junio	33	33.2	0.25	Wake/Shadow effect	713	Shadow / Backtracking	0.03	2019	6	29
2019	Junio	33	33.2	0.5	Wake/Shadow effect	713	Shadow / Backtracking	0.13	2019	6	28
2019	Junio	33	33.2	0.5	Wake/Shadow effect	713	Shadow / Backtracking	0.06	2019	6	27
2019	Junio	33	33.2	0.25	Wake/Shadow effect	713	Shadow / Backtracking	0.04	2019	6	25
2019	Junio	33	33.2	0.5	Wake/Shadow effect	713	Shadow / Backtracking	0.04	2019	6	24
2019	Junio	33	33.2	0	Wake/Shadow effect	713	Shadow / Backtracking	0.01	2019	6	23
2019	Junio	33	33.2	0.5	Wake/Shadow effect	713	Shadow / Backtracking	0.05	2019	6	22
2019	Junio	33	33.2	0	Wake/Shadow effect	713	Shadow / Backtracking	0.01	2019	6	21
2019	Junio	33	33.2	0	Wake/Shadow effect	713	Shadow / Backtracking	0.01	2019	6	21
2019	Junio	33	33.2	0.25	Wake/Shadow effect	713	Shadow / Backtracking	0.03	2019	6	20
2019	Junio	33	33.2	0.5	Wake/Shadow effect	713	Shadow / Backtracking	0.04	2019	6	19
2019	Junio	33	33.2	2.25	Wake/Shadow effect	713	Shadow / Backtracking	0.53	2019	6	18
2019	Junio	33	33.2	0	Wake/Shadow effect	713	Shadow / Backtracking	0.02	2019	6	17
2019	Junio	33	33.2	0.25	Wake/Shadow effect	713	Shadow / Backtracking	0.03	2019	6	17
2019	Junio	33	33.2	0.25	Wake/Shadow effect	713	Shadow / Backtracking	0.03	2019	6	16
2019	Junio	33	33.2	0.5	Wake/Shadow effect	713	Shadow / Backtracking	0.07	2019	6	15
2019	Junio	33	33.2	0	Wake/Shadow effect	713	Shadow / Backtracking	0.02	2019	6	14
2019	Junio	33	33.2	0.5	Wake/Shadow effect	713	Shadow / Backtracking	0.05	2019	6	13
2019	Junio	33	33.2	0.25	Wake/Shadow effect	713	Shadow / Backtracking	0.03	2019	6	11
2019	Junio	33	33.2	0	Wake/Shadow effect	713	Shadow / Backtracking	0.01	2019	6	10
2019	Junio	33	33.2	0.25	Wake/Shadow effect	713	Shadow / Backtracking	0.03	2019	6	10
2019	Junio	33	33.2	0.5	Wake/Shadow effect	713	Shadow / Backtracking	0.05	2019	6	9
2019	Junio	33	33.2	0.5	Wake/Shadow effect	713	Shadow / Backtracking	0.06	2019	6	8
2019	Junio	33	33.2	0.5	Wake/Shadow effect	713	Shadow / Backtracking	0.06	2019	6	7
2019	Junio	33	33.2	0.5	Wake/Shadow effect	713	Shadow / Backtracking	0.06	2019	6	6
2019	Junio	33	33.2	0.5	Wake/Shadow effect	713	Shadow / Backtracking	0.05	2019	6	5
2019	Junio	33	33.2	0.5	Wake/Shadow effect	713	Shadow / Backtracking	0.06	2019	6	4
2019	Junio	33	33.2	0.25	Wake/Shadow effect	713	Shadow / Backtracking	0.03	2019	6	2
2019	Junio	33	33.2	0	Wake/Shadow effect	713	Shadow / Backtracking	0.02	2019	6	1
2019	Junio	33	33.1	0.75	Wake/Shadow effect	713	Shadow / Backtracking	0.08	2019	6	30
2019	Junio	33	33.1	0.75	Wake/Shadow effect	713	Shadow / Backtracking	0.08	2019	6	29
2019	Junio	33	33.1	0.75	Wake/Shadow effect	713	Shadow / Backtracking	0.17	2019	6	28
2019	Junio	33	33.1	1	Wake/Shadow effect	713	Shadow / Backtracking	0.11	2019	6	27
2019	Junio	33	33.1	0.75	Wake/Shadow effect	713	Shadow / Backtracking	0.09	2019	6	25
2019	Junio	33	33.1	1	Wake/Shadow effect	713	Shadow / Backtracking	0.1	2019	6	24
2019	Junio	33	33.1	0.75	Wake/Shadow effect	713	Shadow / Backtracking	0.09	2019	6	23
2019	Junio	33	33.1	0	Wake/Shadow effect	713	Shadow / Backtracking	0.01	2019	6	22
2019	Junio	33	33.1	1	Wake/Shadow effect	713	Shadow / Backtracking	0.1	2019	6	22
2019	Junio	33	33.1	0.75	Wake/Shadow effect	713	Shadow / Backtracking	0.08	2019	6	21
2019	Junio	33	33.1	1	Wake/Shadow effect	713	Shadow / Backtracking	0.1	2019	6	20
2019	Junio	33	33.1	1	Wake/Shadow effect	713	Shadow / Backtracking	0.1	2019	6	19
2019	Junio	33	33.1	1.25	Wake/Shadow effect	713	Shadow / Backtracking	0.18	2019	6	18
2019	Junio	33	33.1	1	Wake/Shadow effect	713	Shadow / Backtracking	0.09	2019	6	17
2019	Junio	33	33.1	1	Wake/Shadow effect	713	Shadow / Backtracking	0.1	2019	6	16
2019	Junio	33	33.1	0.75	Wake/Shadow effect	713	Shadow / Backtracking	0.12	2019	6	15
2019	Junio	33	33.1	0.25	Wake/Shadow effect	713	Shadow / Backtracking	0.05	2019	6	14
2019	Junio	33	33.1	0.75	Wake/Shadow effect	713	Shadow / Backtracking	0.09	2019	6	13
2019	Junio	33	33.1	0.75	Wake/Shadow effect	713	Shadow / Backtracking	0.09	2019	6	11
2019	Junio	33	33.1	0	Wake/Shadow effect	713	Shadow / Backtracking	0.02	2019	6	10
2019	Junio	33	33.1	0.25	Wake/Shadow effect	713	Shadow / Backtracking	0.04	2019	6	10
2019	Junio	33	33.1	0.25	Wake/Shadow effect	713	Shadow / Backtracking	0.03	2019	6	10
2019	Junio	33	33.1	1	Wake/Shadow effect	713	Shadow / Backtracking	0.12	2019	6	9
2019	Junio	33	33.1	1	Wake/Shadow effect	713	Shadow / Backtracking	0.12	2019	6	8
2019	Junio	33	33.1	0.75	Wake/Shadow effect	713	Shadow / Backtracking	0.1	2019	6	7
2019	Junio	33	33.1	0.75	Wake/Shadow effect	713	Shadow / Backtracking	0.09	2019	6	6
2019	Junio	33	33.1	0.75	Wake/Shadow effect	713	Shadow / Backtracking	0.09	2019	6	5
2019	Junio	33	33.1	1	Wake/Shadow effect	713	Shadow / Backtracking	0.12	2019	6	4
2019	Junio	33	33.1	0.75	Wake/Shadow effect	713	Shadow / Backtracking	0.09	2019	6	2
2019	Junio	33	33.1	0	Wake/Shadow effect	713	Shadow / Backtracking	0.02	2019	6	1
2019	Junio	32	32.4	0	Wake/Shadow effect	713	Shadow / Backtracking	0.01	2019	6	30
2019	Junio	32	32.4	0.75	Wake/Shadow effect	713	Shadow / Backtracking	0.14	2019	6	28
2019	Junio	32	32.4	0	Wake/Shadow effect	713	Shadow / Backtracking	0.01	2019	6	23
2019	Junio	32	32.4	0	Wake/Shadow effect	713	Shadow / Backtracking	0.01	2019	6	5
2019	Junio	32	32.3	0	Wake/Shadow effect	713	Shadow / Backtracking	0.01	2019	6	30
2019	Junio	32	32.3	0.75	Wake/Shadow effect	713	Shadow / Backtracking	0.16	2019	6	28
2019	Junio	32	32.3	0	Wake/Shadow effect	713	Shadow / Backtracking	0.01	2019	6	23
2019	Junio	32	32.3	0	Wake/Shadow effect	713	Shadow / Backtracking	0.01	2019	6	10
2019	Junio	32	32.3	0	Wake/Shadow effect	713	Shadow / Backtracking	0.01	2019	6	5
2019	Junio	32	32.2	0	Wake/Shadow effect	713	Shadow / Backtracking	0.02	2019	6	30
2019	Junio	32	32.2	0.75	Wake/Shadow effect	713	Shadow / Backtracking	0.15	2019	6	28
2019	Junio	32	32.2	0.25	Wake/Shadow effect	713	Shadow / Backtracking	0.03	2019	6	27
2019	Junio	32	32.2	0.25	Wake/Shadow effect	713	Shadow / Backtracking	0.03	2019	6	25
2019	Junio	32	32.2	0.25	Wake/Shadow effect	713	Shadow / Backtracking	0.02	2019	6	24
2019	Junio	32	32.2	0.25	Wake/Shadow effect	713	Shadow / Backtracking	0.03	2019	6	22
2019	Junio	32	32.2	0.25	Wake/Shadow effect	713	Shadow / Backtracking	0.03	2019	6	20
2019	Junio	32	32.2	0.5	Wake/Shadow effect	713	Shadow / Backtracking	0.05	2019	6	17
2019	Junio	32	32.2	0	Wake/Shadow effect	713	Shadow / Backtracking	0.01	2019	6	10
2019	Junio	32	32.2	0	Wake/Shadow effect	713	Shadow / Backtracking	0.01	2019	6	9
2019	Junio	32	32.2	0	Wake/Shadow effect	713	Shadow / Backtracking	0.01	2019	6	8
2019	Junio	32	32.1	0	Wake/Shadow effect	713	Shadow / Backtracking	0.01	2019	6	30
2019	Junio	32	32.1	0.5	Wake/Shadow effect	713	Shadow / Backtracking	0.14	2019	6	28
2019	Junio	32	32.1	0	Wake/Shadow effect	713	Shadow / Backtracking	0.02	2019	6	27
2019	Junio	32	32.1	0.25	Wake/Shadow effect	713	Shadow / Backtracking	0.03	2019	6	23
2019	Junio	32	32.1	0	Wake/Shadow effect	713	Shadow / Backtracking	0.01	2019	6	20
2019	Junio	32	32.1	0	Wake/Shadow effect	713	Shadow / Backtracking	0.01	2019	6	18
2019	Junio	32	32.1	0	Wake/Shadow effect	713	Shadow / Backtracking	0.01	2019	6	18
2019	Junio	32	32.1	0	Wake/Shadow effect	713	Shadow / Backtracking	0.01	2019	6	17
2019	Junio	32	32.1	0	Wake/Shadow effect	713	Shadow / Backtracking	0.01	2019	6	17
2019	Junio	32	32.1	0	Wake/Shadow effect	713	Shadow / Backtracking	0.01	2019	6	7
2019	Junio	32	32.1	0	Wake/Shadow effect	713	Shadow / Backtracking	0.01	2019	6	6
2019	Junio	32	32.1	0	Wake/Shadow effect	713	Shadow / Backtracking	0.01	2019	6	2
2019	Junio	31	31.4	0.25	Wake/Shadow effect	713	Shadow / Backtracking	0.09	2019	6	28
2019	Junio	31	31.4	0.25	Wake/Shadow effect	713	Shadow / Backtracking	0.03	2019	6	27
2019	Junio	31	31.4	0.25	Wake/Shadow effect	713	Shadow / Backtracking	0.03	2019	6	25
2019	Junio	31	31.4	0.25	Wake/Shadow effect	713	Shadow / Backtracking	0.02	2019	6	24
2019	Junio	31	31.4	0	Wake/Shadow effect	713	Shadow / Backtracking	0.01	2019	6	23
2019	Junio	31	31.4	0	Wake/Shadow effect	713	Shadow / Backtracking	0.01	2019	6	22
2019	Junio	31	31.4	0	Wake/Shadow effect	713	Shadow / Backtracking	0.01	2019	6	18
2019	Junio	31	31.4	0.5	Wake/Shadow effect	713	Shadow / Backtracking	0.04	2019	6	17
2019	Junio	31	31.4	0	Wake/Shadow effect	713	Shadow / Backtracking	0.01	2019	6	9
2019	Junio	31	31.4	0.25	Wake/Shadow effect	713	Shadow / Backtracking	0.02	2019	6	5
2019	Junio	31	31.4	0	Wake/Shadow effect	713	Shadow / Backtracking	0.01	2019	6	1
2019	Junio	31	31.3	1	Wake/Shadow effect	713	Shadow / Backtracking	0.13	2019	6	30
2019	Junio	31	31.3	0.5	Wake/Shadow effect	713	Shadow / Backtracking	0.05	2019	6	29
2019	Junio	31	31.3	0.75	Wake/Shadow effect	713	Shadow / Backtracking	0.17	2019	6	28
2019	Junio	31	31.3	0.75	Wake/Shadow effect	713	Shadow / Backtracking	0.07	2019	6	27
2019	Junio	31	31.3	0.75	Wake/Shadow effect	713	Shadow / Backtracking	0.08	2019	6	25
2019	Junio	31	31.3	0.75	Wake/Shadow effect	713	Shadow / Backtracking	0.07	2019	6	24
2019	Junio	31	31.3	0.75	Wake/Shadow effect	713	Shadow / Backtracking	0.07	2019	6	24
2019	Junio	31	31.3	0.5	Wake/Shadow effect	713	Shadow / Backtracking	0.05	2019	6	23
2019	Junio	31	31.3	0	Wake/Shadow effect	713	Shadow / Backtracking	0.01	2019	6	22
2019	Junio	31	31.3	0.75	Wake/Shadow effect	713	Shadow / Backtracking	0.07	2019	6	22
2019	Junio	31	31.3	0.5	Wake/Shadow effect	713	Shadow / Backtracking	0.05	2019	6	21
2019	Junio	31	31.3	0.5	Wake/Shadow effect	713	Shadow / Backtracking	0.05	2019	6	20
2019	Junio	31	31.3	0.75	Wake/Shadow effect	713	Shadow / Backtracking	0.07	2019	6	19
2019	Junio	31	31.3	1	Wake/Shadow effect	713	Shadow / Backtracking	0.1	2019	6	18
2019	Junio	31	31.3	0.5	Wake/Shadow effect	713	Shadow / Backtracking	0.05	2019	6	17
2019	Junio	31	31.3	0.5	Wake/Shadow effect	713	Shadow / Backtracking	0.05	2019	6	16
2019	Junio	31	31.3	0.75	Wake/Shadow effect	713	Shadow / Backtracking	0.13	2019	6	15
2019	Junio	31	31.3	0.25	Wake/Shadow effect	713	Shadow / Backtracking	0.05	2019	6	14
2019	Junio	31	31.3	1	Wake/Shadow effect	713	Shadow / Backtracking	0.11	2019	6	13
2019	Junio	31	31.3	0	Wake/Shadow effect	713	Shadow / Backtracking	0.01	2019	6	11
2019	Junio	31	31.3	0.75	Wake/Shadow effect	713	Shadow / Backtracking	0.09	2019	6	11
2019	Junio	31	31.3	1	Wake/Shadow effect	713	Shadow / Backtracking	0.08	2019	6	10
2019	Junio	31	31.3	0.75	Wake/Shadow effect	713	Shadow / Backtracking	0.09	2019	6	9
2019	Junio	31	31.3	0.75	Wake/Shadow effect	713	Shadow / Backtracking	0.08	2019	6	8
2019	Junio	31	31.3	0.75	Wake/Shadow effect	713	Shadow / Backtracking	0.09	2019	6	7
2019	Junio	31	31.3	0.75	Wake/Shadow effect	713	Shadow / Backtracking	0.08	2019	6	6
2019	Junio	31	31.3	0.75	Wake/Shadow effect	713	Shadow / Backtracking	0.09	2019	6	5
2019	Junio	31	31.3	0.75	Wake/Shadow effect	713	Shadow / Backtracking	0.09	2019	6	2
2019	Junio	31	31.3	0.75	Wake/Shadow effect	713	Shadow / Backtracking	0.09	2019	6	1
2019	Junio	31	31.2	0.25	Wake/Shadow effect	713	Shadow / Backtracking	0.03	2019	6	29
2019	Junio	31	31.2	0.75	Wake/Shadow effect	713	Shadow / Backtracking	0.15	2019	6	28
2019	Junio	31	31.2	0.25	Wake/Shadow effect	713	Shadow / Backtracking	0.03	2019	6	26
2019	Junio	31	31.2	0.75	Wake/Shadow effect	713	Shadow / Backtracking	0.1	2019	6	25
2019	Junio	31	31.2	0	Wake/Shadow effect	713	Shadow / Backtracking	0.01	2019	6	25
2019	Junio	31	31.2	0.5	Wake/Shadow effect	713	Shadow / Backtracking	0.05	2019	6	24
2019	Junio	31	31.2	0	Wake/Shadow effect	713	Shadow / Backtracking	0.02	2019	6	22
2019	Junio	31	31.2	0	Wake/Shadow effect	713	Shadow / Backtracking	0.02	2019	6	22
2019	Junio	31	31.2	0	Wake/Shadow effect	713	Shadow / Backtracking	0.01	2019	6	22
2019	Junio	31	31.2	0.25	Wake/Shadow effect	713	Shadow / Backtracking	0.03	2019	6	18
2019	Junio	31	31.2	0.75	Wake/Shadow effect	713	Shadow / Backtracking	0.08	2019	6	17
2019	Junio	31	31.2	0	Wake/Shadow effect	713	Shadow / Backtracking	0.02	2019	6	13
2019	Junio	31	31.2	0.25	Wake/Shadow effect	713	Shadow / Backtracking	0.03	2019	6	12
2019	Junio	31	31.2	0	Wake/Shadow effect	713	Shadow / Backtracking	0.01	2019	6	11
2019	Junio	31	31.2	0	Wake/Shadow effect	713	Shadow / Backtracking	0.02	2019	6	11
2019	Junio	31	31.2	0	Wake/Shadow effect	713	Shadow / Backtracking	0.01	2019	6	9
2019	Junio	31	31.2	0	Wake/Shadow effect	713	Shadow / Backtracking	0.01	2019	6	8
2019	Junio	31	31.2	0	Wake/Shadow effect	713	Shadow / Backtracking	0.02	2019	6	7
2019	Junio	31	31.2	0.25	Wake/Shadow effect	713	Shadow / Backtracking	0.03	2019	6	5
2019	Junio	31	31.2	0.25	Wake/Shadow effect	713	Shadow / Backtracking	0.03	2019	6	2
2019	Junio	31	31.2	0	Wake/Shadow effect	713	Shadow / Backtracking	0.01	2019	6	1
2019	Junio	31	31.1	0.25	Wake/Shadow effect	713	Shadow / Backtracking	0.09	2019	6	28
2019	Junio	31	31.1	0.75	Wake/Shadow effect	713	Shadow / Backtracking	0.08	2019	6	24
2019	Junio	31	31.1	0.75	Wake/Shadow effect	713	Shadow / Backtracking	0.08	2019	6	22
2019	Junio	31	31.1	0.75	Wake/Shadow effect	713	Shadow / Backtracking	0.09	2019	6	17
2019	Junio	31	31.1	0.75	Wake/Shadow effect	713	Shadow / Backtracking	0.07	2019	6	12
2019	Junio	31	31.1	0	Wake/Shadow effect	713	Shadow / Backtracking	0.02	2019	6	11
2019	Junio	31	31.1	0.25	Wake/Shadow effect	713	Shadow / Backtracking	0.03	2019	6	10
2019	Junio	30	30.4	0.25	Wake/Shadow effect	713	Shadow / Backtracking	0.03	2019	6	30
2019	Junio	30	30.4	0.25	Wake/Shadow effect	713	Shadow / Backtracking	0.02	2019	6	29
2019	Junio	30	30.4	0	Wake/Shadow effect	713	Shadow / Backtracking	0.01	2019	6	29
2019	Junio	30	30.4	0.75	Wake/Shadow effect	713	Shadow / Backtracking	0.14	2019	6	28
2019	Junio	30	30.4	0	Wake/Shadow effect	713	Shadow / Backtracking	0.01	2019	6	27
2019	Junio	30	30.4	0.25	Wake/Shadow effect	713	Shadow / Backtracking	0.03	2019	6	26
2019	Junio	30	30.4	0.5	Wake/Shadow effect	713	Shadow / Backtracking	0.05	2019	6	25
2019	Junio	30	30.4	0	Wake/Shadow effect	713	Shadow / Backtracking	0.01	2019	6	25
2019	Junio	30	30.4	0.5	Wake/Shadow effect	713	Shadow / Backtracking	0.05	2019	6	24
2019	Junio	30	30.4	0	Wake/Shadow effect	713	Shadow / Backtracking	0.01	2019	6	22
2019	Junio	30	30.4	0.25	Wake/Shadow effect	713	Shadow / Backtracking	0.04	2019	6	22
2019	Junio	30	30.4	0	Wake/Shadow effect	713	Shadow / Backtracking	0.01	2019	6	22
2019	Junio	30	30.4	0	Wake/Shadow effect	713	Shadow / Backtracking	0.01	2019	6	19
2019	Junio	30	30.4	0.25	Wake/Shadow effect	713	Shadow / Backtracking	0.03	2019	6	18
2019	Junio	30	30.4	0.75	Wake/Shadow effect	713	Shadow / Backtracking	0.07	2019	6	17
2019	Junio	30	30.4	0	Wake/Shadow effect	713	Shadow / Backtracking	0.01	2019	6	16
2019	Junio	30	30.4	0.25	Wake/Shadow effect	713	Shadow / Backtracking	0.04	2019	6	14
2019	Junio	30	30.4	0.25	Wake/Shadow effect	713	Shadow / Backtracking	0.03	2019	6	12
2019	Junio	30	30.4	0	Wake/Shadow effect	713	Shadow / Backtracking	0.01	2019	6	11
2019	Junio	30	30.4	0	Wake/Shadow effect	713	Shadow / Backtracking	0.01	2019	6	11
2019	Junio	30	30.4	0	Wake/Shadow effect	713	Shadow / Backtracking	0.02	2019	6	10
2019	Junio	30	30.4	0	Wake/Shadow effect	713	Shadow / Backtracking	0.01	2019	6	10
2019	Junio	30	30.4	0.25	Wake/Shadow effect	713	Shadow / Backtracking	0.03	2019	6	9
2019	Junio	30	30.4	0.5	Wake/Shadow effect	713	Shadow / Backtracking	0.04	2019	6	8
2019	Junio	30	30.4	0.25	Wake/Shadow effect	713	Shadow / Backtracking	0.04	2019	6	7
2019	Junio	30	30.4	0.25	Wake/Shadow effect	713	Shadow / Backtracking	0.03	2019	6	6
2019	Junio	30	30.4	0	Wake/Shadow effect	713	Shadow / Backtracking	0.01	2019	6	5
2019	Junio	30	30.4	0	Wake/Shadow effect	713	Shadow / Backtracking	0.01	2019	6	2
2019	Junio	30	30.4	0	Wake/Shadow effect	713	Shadow / Backtracking	0.01	2019	6	1
2019	Junio	30	30.3	0.75	Wake/Shadow effect	713	Shadow / Backtracking	0.14	2019	6	28
2019	Junio	30	30.3	0	Wake/Shadow effect	713	Shadow / Backtracking	0.01	2019	6	27
2019	Junio	30	30.3	0.25	Wake/Shadow effect	713	Shadow / Backtracking	0.03	2019	6	25
2019	Junio	30	30.3	0	Wake/Shadow effect	713	Shadow / Backtracking	0.01	2019	6	25
2019	Junio	30	30.3	0.25	Wake/Shadow effect	713	Shadow / Backtracking	0.02	2019	6	24
2019	Junio	30	30.3	0	Wake/Shadow effect	713	Shadow / Backtracking	0.01	2019	6	23
2019	Junio	30	30.3	0	Wake/Shadow effect	713	Shadow / Backtracking	0.01	2019	6	22
2019	Junio	30	30.3	0	Wake/Shadow effect	713	Shadow / Backtracking	0.01	2019	6	22
2019	Junio	30	30.3	0.25	Wake/Shadow effect	713	Shadow / Backtracking	0.03	2019	6	21
2019	Junio	30	30.3	0	Wake/Shadow effect	713	Shadow / Backtracking	0.01	2019	6	18
2019	Junio	30	30.3	0	Wake/Shadow effect	713	Shadow / Backtracking	0.01	2019	6	17
2019	Junio	30	30.3	0	Wake/Shadow effect	713	Shadow / Backtracking	0.02	2019	6	17
2019	Junio	30	30.3	0.25	Wake/Shadow effect	713	Shadow / Backtracking	0.02	2019	6	14
2019	Junio	30	30.3	0	Wake/Shadow effect	713	Shadow / Backtracking	0.02	2019	6	10
2019	Junio	30	30.3	0.25	Wake/Shadow effect	713	Shadow / Backtracking	0.03	2019	6	9
2019	Junio	30	30.3	0	Wake/Shadow effect	713	Shadow / Backtracking	0.01	2019	6	8
2019	Junio	30	30.3	0.25	Wake/Shadow effect	713	Shadow / Backtracking	0.03	2019	6	7
2019	Junio	30	30.3	0.25	Wake/Shadow effect	713	Shadow / Backtracking	0.03	2019	6	6
2019	Junio	30	30.3	0	Wake/Shadow effect	713	Shadow / Backtracking	0.01	2019	6	5
2019	Junio	30	30.3	0	Wake/Shadow effect	713	Shadow / Backtracking	0.01	2019	6	2
2019	Junio	30	30.3	0	Wake/Shadow effect	713	Shadow / Backtracking	0.01	2019	6	1
2019	Junio	30	30.2	0.75	Wake/Shadow effect	713	Shadow / Backtracking	0.15	2019	6	28
2019	Junio	30	30.2	0.25	Wake/Shadow effect	713	Shadow / Backtracking	0.02	2019	6	27
2019	Junio	30	30.2	0	Wake/Shadow effect	713	Shadow / Backtracking	0.01	2019	6	25
2019	Junio	30	30.2	0	Wake/Shadow effect	713	Shadow / Backtracking	0.01	2019	6	22
2019	Junio	30	30.2	0.25	Wake/Shadow effect	713	Shadow / Backtracking	0.03	2019	6	21
2019	Junio	30	30.2	0	Wake/Shadow effect	713	Shadow / Backtracking	0.01	2019	6	18
2019	Junio	30	30.2	0	Wake/Shadow effect	713	Shadow / Backtracking	0.01	2019	6	17
2019	Junio	30	30.2	0	Wake/Shadow effect	713	Shadow / Backtracking	0.01	2019	6	7
2019	Junio	30	30.2	0	Wake/Shadow effect	713	Shadow / Backtracking	0.01	2019	6	6
2019	Junio	30	30.1	0.25	Wake/Shadow effect	713	Shadow / Backtracking	0.03	2019	6	29
2019	Junio	30	30.1	0.5	Wake/Shadow effect	713	Shadow / Backtracking	0.12	2019	6	28
2019	Junio	30	30.1	0.25	Wake/Shadow effect	713	Shadow / Backtracking	0.03	2019	6	26
2019	Junio	30	30.1	0.5	Wake/Shadow effect	713	Shadow / Backtracking	0.05	2019	6	25
2019	Junio	30	30.1	0.5	Wake/Shadow effect	713	Shadow / Backtracking	0.05	2019	6	24
2019	Junio	30	30.1	0	Wake/Shadow effect	713	Shadow / Backtracking	0.02	2019	6	22
2019	Junio	30	30.1	0	Wake/Shadow effect	713	Shadow / Backtracking	0.02	2019	6	22
2019	Junio	30	30.1	0	Wake/Shadow effect	713	Shadow / Backtracking	0.01	2019	6	20
2019	Junio	30	30.1	0.75	Wake/Shadow effect	713	Shadow / Backtracking	0.07	2019	6	17
2019	Junio	30	30.1	0.25	Wake/Shadow effect	713	Shadow / Backtracking	0.03	2019	6	12
2019	Junio	30	30.1	0.25	Wake/Shadow effect	713	Shadow / Backtracking	0.03	2019	6	11
2019	Junio	30	30.1	0	Wake/Shadow effect	713	Shadow / Backtracking	0.02	2019	6	10
2019	Junio	30	30.1	0	Wake/Shadow effect	713	Shadow / Backtracking	0.01	2019	6	9
2019	Junio	30	30.1	0	Wake/Shadow effect	713	Shadow / Backtracking	0.01	2019	6	7
2019	Junio	30	30.1	0	Wake/Shadow effect	713	Shadow / Backtracking	0.01	2019	6	6
2019	Junio	30	30.1	0	Wake/Shadow effect	713	Shadow / Backtracking	0.01	2019	6	1
2019	Junio	3	3.4	0.75	Wake/Shadow effect	713	Shadow / Backtracking	0.13	2019	6	28
2019	Junio	3	3.3	0.75	Wake/Shadow effect	713	Shadow / Backtracking	0.15	2019	6	28
2019	Junio	3	3.2	0.25	Wake/Shadow effect	713	Shadow / Backtracking	0.08	2019	6	28
2019	Junio	3	3.1	0.25	Wake/Shadow effect	713	Shadow / Backtracking	0.08	2019	6	28
2019	Junio	3	3.1	0	Wake/Shadow effect	713	Shadow / Backtracking	0.02	2019	6	17
2019	Junio	29	29.4	0.75	Wake/Shadow effect	713	Shadow / Backtracking	0.15	2019	6	28
2019	Junio	29	29.4	0.75	Wake/Shadow effect	713	Shadow / Backtracking	0.09	2019	6	24
2019	Junio	29	29.4	0.25	Wake/Shadow effect	713	Shadow / Backtracking	0.03	2019	6	11
2019	Junio	29	29.4	0.25	Wake/Shadow effect	713	Shadow / Backtracking	0.04	2019	6	10
2019	Junio	29	29.4	0.25	Wake/Shadow effect	713	Shadow / Backtracking	0.02	2019	6	9
2019	Junio	29	29.4	0	Wake/Shadow effect	713	Shadow / Backtracking	0.01	2019	6	8
2019	Junio	29	29.4	0	Wake/Shadow effect	713	Shadow / Backtracking	0.01	2019	6	7
2019	Junio	29	29.4	0	Wake/Shadow effect	713	Shadow / Backtracking	0.01	2019	6	6
2019	Junio	29	29.4	0	Wake/Shadow effect	713	Shadow / Backtracking	0.01	2019	6	1
2019	Junio	29	29.3	0.75	Wake/Shadow effect	713	Shadow / Backtracking	0.17	2019	6	28
2019	Junio	29	29.3	0.75	Wake/Shadow effect	713	Shadow / Backtracking	0.07	2019	6	25
2019	Junio	29	29.3	0.75	Wake/Shadow effect	713	Shadow / Backtracking	0.07	2019	6	24
2019	Junio	29	29.3	0.75	Wake/Shadow effect	713	Shadow / Backtracking	0.07	2019	6	22
2019	Junio	29	29.3	0.75	Wake/Shadow effect	713	Shadow / Backtracking	0.08	2019	6	17
2019	Junio	29	29.3	0.5	Wake/Shadow effect	713	Shadow / Backtracking	0.05	2019	6	12
2019	Junio	29	29.3	0.25	Wake/Shadow effect	713	Shadow / Backtracking	0.03	2019	6	11
2019	Junio	29	29.3	0	Wake/Shadow effect	713	Shadow / Backtracking	0.02	2019	6	10
2019	Junio	29	29.3	0	Wake/Shadow effect	713	Shadow / Backtracking	0.01	2019	6	7
2019	Junio	29	29.3	0	Wake/Shadow effect	713	Shadow / Backtracking	0.01	2019	6	6
2019	Junio	29	29.3	0	Wake/Shadow effect	713	Shadow / Backtracking	0.01	2019	6	3
2019	Junio	29	29.3	0	Wake/Shadow effect	713	Shadow / Backtracking	0.01	2019	6	1
2019	Junio	29	29.2	0.75	Wake/Shadow effect	713	Shadow / Backtracking	0.15	2019	6	28
2019	Junio	29	29.2	0.5	Wake/Shadow effect	713	Shadow / Backtracking	0.05	2019	6	25
2019	Junio	29	29.2	0.5	Wake/Shadow effect	713	Shadow / Backtracking	0.05	2019	6	24
2019	Junio	29	29.2	0	Wake/Shadow effect	713	Shadow / Backtracking	0.01	2019	6	22
2019	Junio	29	29.2	0.25	Wake/Shadow effect	713	Shadow / Backtracking	0.04	2019	6	22
2019	Junio	29	29.2	0.75	Wake/Shadow effect	713	Shadow / Backtracking	0.08	2019	6	17
2019	Junio	29	29.2	0.5	Wake/Shadow effect	713	Shadow / Backtracking	0.05	2019	6	12
2019	Junio	29	29.2	0.25	Wake/Shadow effect	713	Shadow / Backtracking	0.03	2019	6	11
2019	Junio	29	29.2	0	Wake/Shadow effect	713	Shadow / Backtracking	0.02	2019	6	10
2019	Junio	29	29.2	0	Wake/Shadow effect	713	Shadow / Backtracking	0.01	2019	6	7
2019	Junio	29	29.1	0.75	Wake/Shadow effect	713	Shadow / Backtracking	0.15	2019	6	28
2019	Junio	29	29.1	0.5	Wake/Shadow effect	713	Shadow / Backtracking	0.06	2019	6	11
2019	Junio	29	29.1	0.5	Wake/Shadow effect	713	Shadow / Backtracking	0.08	2019	6	10
2019	Junio	28	28.4	0.75	Wake/Shadow effect	713	Shadow / Backtracking	0.15	2019	6	28
2019	Junio	28	28.4	0	Wake/Shadow effect	713	Shadow / Backtracking	0.01	2019	6	27
2019	Junio	28	28.4	0.5	Wake/Shadow effect	713	Shadow / Backtracking	0.05	2019	6	11
2019	Junio	28	28.4	0.5	Wake/Shadow effect	713	Shadow / Backtracking	0.07	2019	6	10
2019	Junio	28	28.4	0.25	Wake/Shadow effect	713	Shadow / Backtracking	0.03	2019	6	8
2019	Junio	28	28.3	0.5	Wake/Shadow effect	713	Shadow / Backtracking	0.11	2019	6	28
2019	Junio	28	28.3	0.75	Wake/Shadow effect	713	Shadow / Backtracking	0.09	2019	6	25
2019	Junio	28	28.3	0.75	Wake/Shadow effect	713	Shadow / Backtracking	0.08	2019	6	24
2019	Junio	28	28.3	0.25	Wake/Shadow effect	713	Shadow / Backtracking	0.03	2019	6	11
2019	Junio	28	28.3	0	Wake/Shadow effect	713	Shadow / Backtracking	0.02	2019	6	10
2019	Junio	28	28.3	0	Wake/Shadow effect	713	Shadow / Backtracking	0.01	2019	6	9
2019	Junio	28	28.3	0	Wake/Shadow effect	713	Shadow / Backtracking	0.01	2019	6	8
2019	Junio	28	28.3	0	Wake/Shadow effect	713	Shadow / Backtracking	0.01	2019	6	7
2019	Junio	28	28.3	0	Wake/Shadow effect	713	Shadow / Backtracking	0.01	2019	6	6
2019	Junio	28	28.2	0.5	Wake/Shadow effect	713	Shadow / Backtracking	0.11	2019	6	28
2019	Junio	28	28.2	0	Wake/Shadow effect	713	Shadow / Backtracking	0.01	2019	6	27
2019	Junio	28	28.2	0.75	Wake/Shadow effect	713	Shadow / Backtracking	0.08	2019	6	25
2019	Junio	28	28.2	0.75	Wake/Shadow effect	713	Shadow / Backtracking	0.08	2019	6	24
2019	Junio	28	28.2	0.25	Wake/Shadow effect	713	Shadow / Backtracking	0.03	2019	6	11
2019	Junio	28	28.2	0	Wake/Shadow effect	713	Shadow / Backtracking	0.02	2019	6	10
2019	Junio	28	28.2	0	Wake/Shadow effect	713	Shadow / Backtracking	0.01	2019	6	9
2019	Junio	28	28.2	0	Wake/Shadow effect	713	Shadow / Backtracking	0.01	2019	6	8
2019	Junio	28	28.2	0	Wake/Shadow effect	713	Shadow / Backtracking	0.01	2019	6	7
2019	Junio	28	28.2	0	Wake/Shadow effect	713	Shadow / Backtracking	0.01	2019	6	6
2019	Junio	28	28.2	0	Wake/Shadow effect	713	Shadow / Backtracking	0.01	2019	6	5
2019	Junio	28	28.2	0	Wake/Shadow effect	713	Shadow / Backtracking	0.01	2019	6	3
2019	Junio	28	28.2	0	Wake/Shadow effect	713	Shadow / Backtracking	0.01	2019	6	1
2019	Junio	28	28.1	0.5	Wake/Shadow effect	713	Shadow / Backtracking	0.12	2019	6	28
2019	Junio	28	28.1	0.25	Wake/Shadow effect	713	Shadow / Backtracking	0.04	2019	6	11
2019	Junio	28	28.1	0.5	Wake/Shadow effect	713	Shadow / Backtracking	0.06	2019	6	10
2019	Junio	28	28.1	0.25	Wake/Shadow effect	713	Shadow / Backtracking	0.03	2019	6	9
2019	Junio	28	28.1	0.25	Wake/Shadow effect	713	Shadow / Backtracking	0.03	2019	6	8
2019	Junio	28	28.1	0	Wake/Shadow effect	713	Shadow / Backtracking	0.01	2019	6	7
2019	Junio	28	28.1	0	Wake/Shadow effect	713	Shadow / Backtracking	0.01	2019	6	6
2019	Junio	27	27.3	0.75	Wake/Shadow effect	713	Shadow / Backtracking	0.14	2019	6	28
2019	Junio	27	27.3	0	Wake/Shadow effect	713	Shadow / Backtracking	0.01	2019	6	27
2019	Junio	27	27.3	0.25	Wake/Shadow effect	713	Shadow / Backtracking	0.04	2019	6	14
2019	Junio	27	27.3	0.25	Wake/Shadow effect	713	Shadow / Backtracking	0.03	2019	6	11
2019	Junio	27	27.3	0.5	Wake/Shadow effect	713	Shadow / Backtracking	0.05	2019	6	10
2019	Junio	27	27.3	0.25	Wake/Shadow effect	713	Shadow / Backtracking	0.02	2019	6	9
2019	Junio	27	27.3	0	Wake/Shadow effect	713	Shadow / Backtracking	0.01	2019	6	9
2019	Junio	27	27.3	0	Wake/Shadow effect	713	Shadow / Backtracking	0.01	2019	6	8
2019	Junio	27	27.3	0.25	Wake/Shadow effect	713	Shadow / Backtracking	0.03	2019	6	7
2019	Junio	27	27.3	0	Wake/Shadow effect	713	Shadow / Backtracking	0.01	2019	6	6
2019	Junio	27	27.3	0	Wake/Shadow effect	713	Shadow / Backtracking	0.01	2019	6	5
2019	Junio	27	27.3	0	Wake/Shadow effect	713	Shadow / Backtracking	0.01	2019	6	2
2019	Junio	27	27.3	0	Wake/Shadow effect	713	Shadow / Backtracking	0.01	2019	6	1
2019	Junio	27	27.3	0	Wake/Shadow effect	713	Shadow / Backtracking	0.01	2019	6	1
2019	Junio	27	27.2	0.75	Wake/Shadow effect	713	Shadow / Backtracking	0.13	2019	6	28
2019	Junio	27	27.2	0.5	Wake/Shadow effect	713	Shadow / Backtracking	0.06	2019	6	11
2019	Junio	27	27.2	0.5	Wake/Shadow effect	713	Shadow / Backtracking	0.06	2019	6	10
2019	Junio	27	27.2	0.25	Wake/Shadow effect	713	Shadow / Backtracking	0.04	2019	6	9
2019	Junio	27	27.2	0.25	Wake/Shadow effect	713	Shadow / Backtracking	0.03	2019	6	8
2019	Junio	27	27.2	0	Wake/Shadow effect	713	Shadow / Backtracking	0.01	2019	6	7
2019	Junio	27	27.2	0	Wake/Shadow effect	713	Shadow / Backtracking	0.01	2019	6	6
2019	Junio	27	27.1	0.5	Wake/Shadow effect	713	Shadow / Backtracking	0.11	2019	6	28
2019	Junio	27	27.1	0.75	Wake/Shadow effect	713	Shadow / Backtracking	0.08	2019	6	25
2019	Junio	27	27.1	0.75	Wake/Shadow effect	713	Shadow / Backtracking	0.08	2019	6	24
2019	Junio	27	27.1	0.75	Wake/Shadow effect	713	Shadow / Backtracking	0.08	2019	6	22
2019	Junio	27	27.1	0.75	Wake/Shadow effect	713	Shadow / Backtracking	0.09	2019	6	17
2019	Junio	27	27.1	0.75	Wake/Shadow effect	713	Shadow / Backtracking	0.07	2019	6	12
2019	Junio	27	27.1	0.25	Wake/Shadow effect	713	Shadow / Backtracking	0.03	2019	6	11
2019	Junio	27	27.1	0	Wake/Shadow effect	713	Shadow / Backtracking	0.02	2019	6	10
2019	Junio	27	27.1	0	Wake/Shadow effect	713	Shadow / Backtracking	0.01	2019	6	8
2019	Junio	27	27.1	0	Wake/Shadow effect	713	Shadow / Backtracking	0.01	2019	6	7
2019	Junio	27	27.1	0	Wake/Shadow effect	713	Shadow / Backtracking	0.01	2019	6	6
2019	Junio	27	27.1	0	Wake/Shadow effect	713	Shadow / Backtracking	0.01	2019	6	3
2019	Junio	26	26.4	0.25	Wake/Shadow effect	713	Shadow / Backtracking	0.03	2019	6	30
2019	Junio	26	26.4	0	Wake/Shadow effect	713	Shadow / Backtracking	0.01	2019	6	29
2019	Junio	26	26.4	0.5	Wake/Shadow effect	713	Shadow / Backtracking	0.1	2019	6	28
2019	Junio	26	26.4	0	Wake/Shadow effect	713	Shadow / Backtracking	0.01	2019	6	27
2019	Junio	26	26.4	0	Wake/Shadow effect	713	Shadow / Backtracking	0.01	2019	6	25
2019	Junio	26	26.4	0	Wake/Shadow effect	713	Shadow / Backtracking	0.01	2019	6	22
2019	Junio	26	26.4	0	Wake/Shadow effect	713	Shadow / Backtracking	0.01	2019	6	22
2019	Junio	26	26.4	0.25	Wake/Shadow effect	713	Shadow / Backtracking	0.02	2019	6	21
2019	Junio	26	26.4	0	Wake/Shadow effect	713	Shadow / Backtracking	0.01	2019	6	19
2019	Junio	26	26.4	0	Wake/Shadow effect	713	Shadow / Backtracking	0.02	2019	6	17
2019	Junio	26	26.4	0	Wake/Shadow effect	713	Shadow / Backtracking	0.01	2019	6	16
2019	Junio	26	26.4	0.75	Wake/Shadow effect	713	Shadow / Backtracking	0.08	2019	6	15
2019	Junio	26	26.4	0	Wake/Shadow effect	713	Shadow / Backtracking	0.01	2019	6	10
2019	Junio	26	26.4	0.25	Wake/Shadow effect	713	Shadow / Backtracking	0.03	2019	6	9
2019	Junio	26	26.4	0	Wake/Shadow effect	713	Shadow / Backtracking	0.01	2019	6	8
2019	Junio	26	26.4	0.25	Wake/Shadow effect	713	Shadow / Backtracking	0.03	2019	6	7
2019	Junio	26	26.4	0.25	Wake/Shadow effect	713	Shadow / Backtracking	0.03	2019	6	6
2019	Junio	26	26.4	0	Wake/Shadow effect	713	Shadow / Backtracking	0.01	2019	6	5
2019	Junio	26	26.4	0	Wake/Shadow effect	713	Shadow / Backtracking	0.01	2019	6	2
2019	Junio	26	26.4	0	Wake/Shadow effect	713	Shadow / Backtracking	0.01	2019	6	1
2019	Junio	26	26.3	0.25	Wake/Shadow effect	713	Shadow / Backtracking	0.08	2019	6	28
2019	Junio	26	26.3	0.75	Wake/Shadow effect	713	Shadow / Backtracking	0.07	2019	6	25
2019	Junio	26	26.3	0	Wake/Shadow effect	713	Shadow / Backtracking	0.01	2019	6	25
2019	Junio	26	26.3	0.75	Wake/Shadow effect	713	Shadow / Backtracking	0.07	2019	6	24
2019	Junio	26	26.3	0	Wake/Shadow effect	713	Shadow / Backtracking	0.01	2019	6	22
2019	Junio	26	26.3	0.25	Wake/Shadow effect	713	Shadow / Backtracking	0.05	2019	6	22
2019	Junio	26	26.3	0	Wake/Shadow effect	713	Shadow / Backtracking	0.01	2019	6	22
2019	Junio	26	26.3	0	Wake/Shadow effect	713	Shadow / Backtracking	0.01	2019	6	14
2019	Junio	26	26.3	0	Wake/Shadow effect	713	Shadow / Backtracking	0.02	2019	6	10
2019	Junio	26	26.3	0	Wake/Shadow effect	713	Shadow / Backtracking	0.01	2019	6	9
2019	Junio	26	26.3	0	Wake/Shadow effect	713	Shadow / Backtracking	0.01	2019	6	8
[truncated: 197,628 more rows]
